# Supplementary material for: Using ToxCast™ Data to Reconstruct Dynamic Cell State Trajectories and Estimate Toxicological Points of Departure
Source: Environ Health Perspect. 2015 Oct 16;124(7):910–9. doi: 10.1289/ehp.1409029 (PMC4937847; doi:10.1289/ehp.1409029)
Supplement: (4.3 MB) ZIP [file ehp.1409029.s002.acco.zip]

Archive with 3 entries (3 files):
- ehp.1409029.s001.acco.xlsx
- ehp.1409029.s002.acco.xlsx
- ehp.1409029.s003.acco.xls
