# Supplementary material for: Using ToxCast™ Data to Reconstruct Dynamic Cell State Trajectories and Estimate Toxicological Points of Departure
Source: Environ Health Perspect. 2015 Oct 16;124(7):910–9. doi: 10.1289/ehp.1409029 (PMC4937847; doi:10.1289/ehp.1409029)
Supplement: (4.3 MB) ZIP [file ehp.1409029.s002.acco.zip › ehp.1409029.s001.acco.xlsx]

## Sheet: Excel Table S1
Excel Table S1. The lowest effect concentration (LEC) for 967 chemicals across ten end points and three time points.
hchem_id	chem_casrn	timeh	p53	SK	OS	Mt	MM	MMP	MA	CCA	NS	CN
TV000002	208465-21-8	1
TV000002	208465-21-8	24
TV000002	208465-21-8	72
TV000023	55406-53-6	1					122.168				98.1369
TV000023	55406-53-6	24	7.22327	12.507		11.5961					9.50514	9.29433
TV000023	55406-53-6	72	6.79542			17.5725	8.44809		22.401		3.81408	6.5972
TV000034	173159-57-4	1
TV000034	173159-57-4	24
TV000034	173159-57-4	72
TV000060	64902-72-3	1
TV000060	64902-72-3	24
TV000060	64902-72-3	72
TV000128	86209-51-0	1
TV000128	86209-51-0	24
TV000128	86209-51-0	72
TV000129	101200-48-0	1
TV000129	101200-48-0	24
TV000129	101200-48-0	72
TV000136	122931-48-0	1
TV000136	122931-48-0	24
TV000136	122931-48-0	72
TV000138	94125-34-5	1
TV000138	94125-34-5	24
TV000138	94125-34-5	72
TV000151	74223-64-6	1
TV000151	74223-64-6	24
TV000151	74223-64-6	72
TV000178	759-94-4	1
TV000178	759-94-4	24
TV000178	759-94-4	72
TV000189	83055-99-6	1
TV000189	83055-99-6	24
TV000189	83055-99-6	72
TV000212	144651-06-9	1
TV000212	144651-06-9	24
TV000212	144651-06-9	72
TV000222	126535-15-7	1
TV000222	126535-15-7	24
TV000222	126535-15-7	72						5.10004
TV000225	100784-20-1	1
TV000225	100784-20-1	24
TV000225	100784-20-1	72
TV000261	97780-06-8	1
TV000261	97780-06-8	24
TV000261	97780-06-8	72
TV000263	85-00-7	1
TV000263	85-00-7	24
TV000263	85-00-7	72									98.4302	100.334
TV000264	64902-72-3	1
TV000264	64902-72-3	24
TV000264	64902-72-3	72
TV000267	82097-50-5	1
TV000267	82097-50-5	24
TV000267	82097-50-5	72
TV000290	84-74-2	1
TV000290	84-74-2	24
TV000290	84-74-2	72
TV000303	94125-34-5	1
TV000303	94125-34-5	24
TV000303	94125-34-5	72
TV000311	94125-34-5	1
TV000311	94125-34-5	24
TV000311	94125-34-5	72
TV000318	741-58-2	1						189.008
TV000318	741-58-2	24	109.949				47.2948				100.225	126.198
TV000318	741-58-2	72					84.5265					82.8737
TV000333	51338-27-3	1
TV000333	51338-27-3	24
TV000333	51338-27-3	72
TV000334	741-58-2	1
TV000334	741-58-2	24	109.698				101.196	51.5637				116.72
TV000334	741-58-2	72					41.852				122.369	76.5987
TV000369	51338-27-3	1
TV000369	51338-27-3	24
TV000369	51338-27-3	72
TV000373	127277-53-6	1
TV000373	127277-53-6	24
TV000373	127277-53-6	72
TV000374	66441-23-4	1
TV000374	66441-23-4	24
TV000374	66441-23-4	72
TV000376	9006-42-2	1
TV000376	9006-42-2	24
TV000376	9006-42-2	72
TX000097	58394-64-2	24
TX000097	58394-64-2	72
TX000657	124495-18-7	1
TX000657	124495-18-7	24									184.76	198.081
TX000657	124495-18-7	72					96.7695					94.8929
TX000659	79538-32-2	1
TX000659	79538-32-2	24
TX000659	79538-32-2	72
TX000661	82558-50-7	1
TX000661	82558-50-7	24
TX000661	82558-50-7	72
TX000663	35554-44-0	1
TX000663	35554-44-0	24
TX000663	35554-44-0	72					186.094				132.656	104.821
TX000665	112410-23-8	1
TX000665	112410-23-8	24
TX000665	112410-23-8	72					176.069					172.782
TX000667	79983-71-4	1
TX000667	79983-71-4	24	169.716			178.057	113.349
TX000667	79983-71-4	72	174.457				85.4406				106.222	155.687
TX000669	85509-19-9	1
TX000669	85509-19-9	24
TX000669	85509-19-9	72								120.849		142.88
TX000671	81406-37-3	1	150.909
TX000671	81406-37-3	24
TX000671	81406-37-3	72
TX000673	111988-49-9	1						0.556653
TX000673	111988-49-9	24						0.41902
TX000673	111988-49-9	72
TX000677	361377-29-9	1
TX000677	361377-29-9	24						1.37084
TX000677	361377-29-9	72					137.806					27.3943
TX000679	141112-29-0	1
TX000679	141112-29-0	24
TX000679	141112-29-0	72
TX000683	110488-70-5	1
TX000683	110488-70-5	24
TX000683	110488-70-5	72										103.503
TX000685	116-06-3	1
TX000685	116-06-3	24
TX000685	116-06-3	72
TX000687	34256-82-1	1
TX000687	34256-82-1	24	113.588			66.5361		133.943			47.7247	51.7686
TX000687	34256-82-1	72	24.1419			22.1887	59.2495			51.8338	71.3879	26.8772
TX000689	68359-37-5	1
TX000689	68359-37-5	24
TX000689	68359-37-5	72
TX000691	51338-27-3	1
TX000691	51338-27-3	24
TX000691	51338-27-3	72
TX000693	1610-18-0	1
TX000693	1610-18-0	24
TX000693	1610-18-0	72
TX000695	333-41-5	1
TX000695	333-41-5	24
TX000695	333-41-5	72
TX000696	39515-41-8	1
TX000696	39515-41-8	24
TX000696	39515-41-8	72					121.263				159.429	176.724
TX000698	81335-37-7	1
TX000698	81335-37-7	24
TX000698	81335-37-7	72
TX000700	66230-04-4	1						174.613
TX000700	66230-04-4	24
TX000700	66230-04-4	72
TX000702	1134-23-2	1
TX000702	1134-23-2	24
TX000702	1134-23-2	72
TX000704	51707-55-2	1
TX000704	51707-55-2	24					189.912
TX000704	51707-55-2	72	141.577				73.4437				120.438
TX000708	27314-13-2	1
TX000708	27314-13-2	24
TX000708	27314-13-2	72
TX000710	741-58-2	1
TX000710	741-58-2	24	95.1882				43.0581				70.1187	88.0195
TX000710	741-58-2	72					41.7089				66.7009	63.8591
TX000712	84087-01-4	1
TX000712	84087-01-4	24
TX000712	84087-01-4	72
TX000713	71751-41-2	1	27.1799								41.0922
TX000713	71751-41-2	24								56.8001	146.988	27.3008
TX000713	71751-41-2	72					22.2458			63.7717		15.5813
TX000715	30560-19-1	1
TX000715	30560-19-1	24
TX000715	30560-19-1	72
TX000717	1007-28-9	1
TX000717	1007-28-9	24
TX000717	1007-28-9	72
TX000719	5598-13-0	1
TX000719	5598-13-0	24
TX000719	5598-13-0	72
TX000721	300-76-5	1
TX000721	300-76-5	24	59.5382	75.9508		91.0658	48.0819				54.1725	95.2897
TX000721	300-76-5	72					37.9756	0.397239			30.4932	44.6127
TX000723	76738-62-0	1
TX000723	76738-62-0	24
TX000723	76738-62-0	72										101.219
TX000725	53112-28-0	1
TX000725	53112-28-0	24
TX000725	53112-28-0	72										150.626
TX000728	81334-34-1	1
TX000728	81334-34-1	24
TX000728	81334-34-1	72
TX000730	153719-23-4	1
TX000730	153719-23-4	24
TX000730	153719-23-4	72
TX000732	118134-30-8	1
TX000732	118134-30-8	24
TX000732	118134-30-8	72					85.862				83.4523	98.5348
TX000734	78587-05-0	1
TX000734	78587-05-0	24
TX000734	78587-05-0	72					113.681	84.4102			180.156	98.4991
TX000736	23103-98-2	1
TX000736	23103-98-2	24
TX000736	23103-98-2	72
TX000738	138261-41-3	1
TX000738	138261-41-3	24
TX000738	138261-41-3	72
TX000740	149979-41-9	1
TX000740	149979-41-9	24
TX000740	149979-41-9	72
TX000742	69377-81-7	1
TX000742	69377-81-7	24
TX000742	69377-81-7	72
TX000744	50471-44-8	1
TX000744	50471-44-8	24
TX000744	50471-44-8	72
TX000750	35575-96-3	1
TX000750	35575-96-3	24					94.4582
TX000750	35575-96-3	72		106.524			71.2111			142.233	88.6651	60.5362
TX000752	42874-03-3	1
TX000752	42874-03-3	24
TX000752	42874-03-3	72					178.405				115.908	91.79
TX000754	52315-07-8	1						1.18767
TX000754	52315-07-8	24
TX000754	52315-07-8	72
TX000757	81777-89-1	1
TX000757	81777-89-1	24
TX000757	81777-89-1	72
TX000759	23184-66-9	1
TX000759	23184-66-9	24					40.8418				59.4085	61.6713
TX000759	23184-66-9	72	38.5095			56.1542	23.8639	133.822		134.896	24.9226	40.0442
TX000761	126833-17-8	1						1.44328
TX000761	126833-17-8	24
TX000761	126833-17-8	72					148.792
TX000763	23135-22-0	1
TX000763	23135-22-0	24
TX000763	23135-22-0	72
TX000765	141517-21-7	1
TX000765	141517-21-7	24
TX000765	141517-21-7	72					4.12694				14.3463	16.8057
TX000767	142459-58-3	1
TX000767	142459-58-3	24
TX000767	142459-58-3	72	92.67				85.0947					139.536
TX000769	181274-15-7	1
TX000769	181274-15-7	24
TX000769	181274-15-7	72						0.454178
TX000771	88671-89-0	1
TX000771	88671-89-0	24
TX000771	88671-89-0	72
TX000773	69327-76-0	1
TX000773	69327-76-0	24	142.359				97.2044				132.923	180.405
TX000773	69327-76-0	72	64.6628				45.6217				56.8478	125.905
TX000777	79622-59-6	1	160.843	43.6421				0.476463
TX000777	79622-59-6	24	17.4208	28.3716		20.2517	2.90135	5.81793		63.982	15.7134	17.4271
TX000777	79622-59-6	72	3.37757	6.95396		6.16747	1.49824			3.88241	1.98491	2.60932
TX000779	121552-61-2	1						55.3384
TX000779	121552-61-2	24
TX000779	121552-61-2	72	181.218				77.0003				119.126	97.5731
TX000781	66441-23-4	1
TX000781	66441-23-4	24
TX000781	66441-23-4	72
TX000783	28249-77-6	1
TX000783	28249-77-6	24
TX000783	28249-77-6	72
TX000785	119446-68-3	1
TX000785	119446-68-3	24									148.489	132.416
TX000785	119446-68-3	72					42.9976			192.17	53.8662	31.4385
TX000787	7696-12-0	1
TX000787	7696-12-0	24
TX000787	7696-12-0	72						157.395
TX000789	148477-71-8	1
TX000789	148477-71-8	24					109.423					183.093
TX000789	148477-71-8	72										181.479
TX000793	51218-45-2	1
TX000793	51218-45-2	24
TX000793	51218-45-2	72	104.402				64.2854				102.315	122.149
TX000795	23950-58-5	1
TX000795	23950-58-5	24
TX000795	23950-58-5	72
TX000799	1634-78-2	1
TX000799	1634-78-2	24
TX000799	1634-78-2	72
TX000801	135410-20-7	1
TX000801	135410-20-7	24
TX000801	135410-20-7	72
TX000803	161326-34-7	1
TX000803	161326-34-7	24
TX000803	161326-34-7	72					146.739					47.7393
TX000809	210880-92-5	1
TX000809	210880-92-5	24
TX000809	210880-92-5	72
TX000811	114311-32-9	1
TX000811	114311-32-9	24
TX000811	114311-32-9	72
TX000814	21725-46-2	1
TX000814	21725-46-2	24
TX000814	21725-46-2	72
TX000815	1596-84-5	1
TX000815	1596-84-5	24
TX000815	1596-84-5	72
TX000818	33089-61-1	1
TX000818	33089-61-1	24
TX000818	33089-61-1	72									146.858	159.841
TX000820	67747-09-5	1
TX000820	67747-09-5	24					173.431					158.596
TX000820	67747-09-5	72					53.4026				70.3732	78.1699
TX000822	81335-77-5	1
TX000822	81335-77-5	24
TX000822	81335-77-5	72
TX000824	133-07-3	1
TX000824	133-07-3	24					138.639				141.48	176.742
TX000824	133-07-3	72	149.486				83.6688	45.8094		124.865	88.8645	96.7175
TX000826	62924-70-3	1
TX000826	62924-70-3	24
TX000826	62924-70-3	72					158.923					149.631
TX000828	533-74-4	1
TX000828	533-74-4	24	42.275	88.0555		136.555					45.7868	79.6037
TX000828	533-74-4	72	10.2153	34.1684		30.9707	141.242		102.86	29.924	9.70314	13.7164
TX000832	101-05-3	1
TX000832	101-05-3	24
TX000832	101-05-3	72
TX000834	175013-18-0	1						0.39
TX000834	175013-18-0	24					49.639	15.1503
TX000834	175013-18-0	72	179.47				1.6812	14.7532			88.4074	3.32362
TX000838	26225-79-6	1
TX000838	26225-79-6	24
TX000838	26225-79-6	72
TX000840	314-40-9	1
TX000840	314-40-9	24
TX000840	314-40-9	72
TX000842	55283-68-6	1
TX000842	55283-68-6	24
TX000842	55283-68-6	72					176.682
TX000845	2593-15-9	1						192.073
TX000845	2593-15-9	24
TX000845	2593-15-9	72
TX000848	330-54-1	1
TX000848	330-54-1	24
TX000848	330-54-1	72						99.1
TX000852	1918-00-9	1
TX000852	1918-00-9	24
TX000852	1918-00-9	72
TX000854	6153-64-6	1
TX000854	6153-64-6	24
TX000854	6153-64-6	72
TX000856	63-25-2	1
TX000856	63-25-2	24
TX000856	63-25-2	72	119.432					129.114				144.489
TX000860	4376-18-5	1
TX000860	4376-18-5	24
TX000860	4376-18-5	72
TX000862	66215-27-8	1
TX000862	66215-27-8	24
TX000862	66215-27-8	72
TX000864	36734-19-7	1
TX000864	36734-19-7	24
TX000864	36734-19-7	72
TX000868	134-62-3	1
TX000868	134-62-3	24
TX000868	134-62-3	72
TX000870	15299-99-7	1
TX000870	15299-99-7	24
TX000870	15299-99-7	72
TX000872	1929-82-4	1
TX000872	1929-82-4	24
TX000872	1929-82-4	72
TX000876	136-45-8	1
TX000876	136-45-8	24
TX000876	136-45-8	72
TX000878	55406-53-6	1
TX000878	55406-53-6	24	13.9897	39.6342		50.3067	24.0194	161.968			11.6683	19.0397
TX000878	55406-53-6	72					51.2846		89.6217	128.669	11.6942	18.9931
TX000880	101-10-0	1
TX000880	101-10-0	24
TX000880	101-10-0	72
TX000882	2971-36-0	1						127.698
TX000882	2971-36-0	24
TX000882	2971-36-0	72					113.307				81.9496	113.354
TX000884	87-90-1	1
TX000884	87-90-1	24
TX000884	87-90-1	72
TX000888	5902-51-2	1
TX000888	5902-51-2	24
TX000888	5902-51-2	72
TX000890	16752-77-5	1
TX000890	16752-77-5	24
TX000890	16752-77-5	72
TX000892	42509-80-8	1
TX000892	42509-80-8	24
TX000892	42509-80-8	72
TX000894	123312-89-0	1
TX000894	123312-89-0	24
TX000894	123312-89-0	72
TX000896	144550-36-7	1
TX000896	144550-36-7	24
TX000896	144550-36-7	72
TX000898	1698-60-8	1
TX000898	1698-60-8	24
TX000898	1698-60-8	72
TX000900	10265-92-6	1
TX000900	10265-92-6	24
TX000900	10265-92-6	72
TX000902	77501-63-4	1
TX000902	77501-63-4	24
TX000902	77501-63-4	72
TX000904	40487-42-1	1
TX000904	40487-42-1	24
TX000904	40487-42-1	72
TX000906	111812-58-9	1						0.419982
TX000906	111812-58-9	24
TX000906	111812-58-9	72					74.4942				106.571	13.9863
TX000908	43121-43-3	1
TX000908	43121-43-3	24
TX000908	43121-43-3	72
TX000910	1861-40-1	1						179.17
TX000910	1861-40-1	24						170.029
TX000910	1861-40-1	72
TX000912	1582-09-8	1
TX000912	1582-09-8	24
TX000912	1582-09-8	72
TX000914	7287-19-6	1
TX000914	7287-19-6	24
TX000914	7287-19-6	72
TX000916	122-14-5	1
TX000916	122-14-5	24
TX000916	122-14-5	72
TX000918	12427-38-2	1
TX000918	12427-38-2	24
TX000918	12427-38-2	72										37.7196
TX000920	52-68-6	1
TX000920	52-68-6	24					135.72
TX000920	52-68-6	72	145.893	173.144			186.013			27.1373		99.8712
TX000922	15972-60-8	1
TX000922	15972-60-8	24	99.8474			137.474	49.2008			191.375	80.5172	116.334
TX000922	15972-60-8	72	110.564				76.8007	102.455			57.2312	42.1686
TX000924	50594-66-6	1
TX000924	50594-66-6	24
TX000924	50594-66-6	72
TX000926	60207-90-1	1
TX000926	60207-90-1	24						81.647
TX000926	60207-90-1	72					187.023					173.405
TX000928	34014-18-1	1
TX000928	34014-18-1	24
TX000928	34014-18-1	72
TX000932	87820-88-0	1
TX000932	87820-88-0	24
TX000932	87820-88-0	72
TX000934	19666-30-9	1
TX000934	19666-30-9	24					116.371
TX000934	19666-30-9	72	117.579				55.9464				50.6601	122.394
TX000939	83-79-4	1					9.618	3.30745
TX000939	83-79-4	24	124.149			95.8126		1.86602			54.2832	22.3783
TX000939	83-79-4	72	9.02253	25.1323				23.5826		1.14536	17.6641	0.39
TX000944	55-38-9	1						118.594
TX000944	55-38-9	24
TX000944	55-38-9	72								108.478
TX000945	1702-17-6	1
TX000945	1702-17-6	24
TX000945	1702-17-6	72
TX000947	834-12-8	1
TX000947	834-12-8	24
TX000947	834-12-8	72
TX000949	52645-53-1	1
TX000949	52645-53-1	24
TX000949	52645-53-1	72					150.236					150.22
TX000951	105512-06-9	1
TX000951	105512-06-9	24
TX000951	105512-06-9	72
TX000952	25057-89-0	1								0.521798
TX000952	25057-89-0	24
TX000952	25057-89-0	72
TX000953	115-29-7	1
TX000953	115-29-7	24					196.608
TX000953	115-29-7	72					104.907				158.929	111.742
TX000955	2310-17-0	1
TX000955	2310-17-0	24
TX000955	2310-17-0	72										158.992
TX000957	51235-04-2	1
TX000957	51235-04-2	24
TX000957	51235-04-2	72
TX000959	72490-01-8	1
TX000959	72490-01-8	24						138.969
TX000959	72490-01-8	72					150.447					118.257
TX000965	5234-68-4	1
TX000965	5234-68-4	24
TX000965	5234-68-4	72
TX000966	82657-04-3	1
TX000966	82657-04-3	24
TX000966	82657-04-3	72
TX000967	330-55-2	1
TX000967	330-55-2	24								160.625
TX000967	330-55-2	72
TX000969	114369-43-6	1
TX000969	114369-43-6	24					107.697
TX000969	114369-43-6	72					92.5453				146.05	143.694
TX000971	24307-26-4	1
TX000971	24307-26-4	24
TX000971	24307-26-4	72
TX000973	95737-68-1	1						96.6295
TX000973	95737-68-1	24
TX000973	95737-68-1	72					95.3437					110.864
TX000977	129630-19-9	1
TX000977	129630-19-9	24
TX000977	129630-19-9	72
TX000982	131-70-4	1
TX000982	131-70-4	24
TX000982	131-70-4	72
TX000986	3337-71-1	1
TX000986	3337-71-1	24
TX000986	3337-71-1	72
TX000988	122-99-6	1
TX000988	122-99-6	24
TX000988	122-99-6	72
TX000997	2164-17-2	1
TX000997	2164-17-2	24
TX000997	2164-17-2	72
TX000999	6923-22-4	1
TX000999	6923-22-4	24
TX000999	6923-22-4	72
TX001001	23564-05-8	1
TX001001	23564-05-8	24						138.16
TX001001	23564-05-8	72										83.123
TX001003	31218-83-4	1
TX001003	31218-83-4	24
TX001003	31218-83-4	72
TX001015	36653-82-4	24
TX001015	36653-82-4	72
TX001019	79-39-0	24
TX001019	79-39-0	72
TX001031	101-02-0	24
TX001031	101-02-0	72							73.1278
TX001035	106-22-9	24
TX001035	106-22-9	72	1.33565						0.391	1.1418		0.391
TX001037	140-56-7	24
TX001037	140-56-7	72								166.601
TX001045	77-93-0	24
TX001045	77-93-0	72
TX001069	541-73-1	24
TX001069	541-73-1	72	1.33488
TX001274	57-55-6	24
TX001274	57-55-6	72
TX001275	99-08-1	24
TX001275	99-08-1	72
TX001280	91-20-3	24
TX001280	91-20-3	72	4.85249		0.515722		0.605751		6.12295	0.391		0.391
TX001307	99-76-3	24
TX001307	99-76-3	72
TX001311	58-08-2	24
TX001311	58-08-2	72
TX001346	88-18-6	24
TX001346	88-18-6	72
TX001355	120-71-8	24
TX001355	120-71-8	72
TX001360	95-87-4	24
TX001360	95-87-4	72
TX001366	83-32-9	24
TX001366	83-32-9	72
TX001370	120-12-7	24			152.758
TX001370	120-12-7	72			119.825
TX001379	534-52-1	24							188.026
TX001379	534-52-1	72	86.0485		171.144				78.8804	144.653		144.363
TX001382	123-31-9	24
TX001382	123-31-9	72	103.977
TX001384	91-53-2	24			75.2262
TX001384	91-53-2	72	169.354		67.7288				159.978			189.178
TX001394	95-49-8	24
TX001394	95-49-8	72
TX001401	161050-58-4	1
TX001401	161050-58-4	24
TX001401	161050-58-4	72
TX001402	131807-57-3	1						121.131
TX001402	131807-57-3	24					82.648	38.981			142.609	172.67
TX001402	131807-57-3	72					92.2136				173.728	71.3841
TX001404	116714-46-6	1
TX001404	116714-46-6	24
TX001404	116714-46-6	72
TX001405	103361-09-7	1
TX001405	103361-09-7	24
TX001405	103361-09-7	72
TX001406	113136-77-9	1
TX001406	113136-77-9	24
TX001406	113136-77-9	72										0.42389
TX001408	97886-45-8	1								0.803704
TX001408	97886-45-8	24
TX001408	97886-45-8	72					151.895				129.389	196.611
TX001409	128639-02-1	1
TX001409	128639-02-1	24
TX001409	128639-02-1	72
TX001411	68157-60-8	1						197.349
TX001411	68157-60-8	24					149.801
TX001411	68157-60-8	72					69.3454	22.6063				119.496
TX001412	120068-37-3	1						58.2909
TX001412	120068-37-3	24					82.8506				155.993	146.754
TX001412	120068-37-3	72	103.173				35.37			90.153	98.0808	45.3523
TX001414	74051-80-2	1
TX001414	74051-80-2	24
TX001414	74051-80-2	72
TX001415	5598-15-2	1
TX001415	5598-15-2	24
TX001415	5598-15-2	72
TX001416	962-58-3	1
TX001416	962-58-3	24
TX001416	962-58-3	72
TX001417	131341-86-1	1
TX001417	131341-86-1	24								101.579
TX001417	131341-86-1	72	127.694				40.8295			97.8216	80.4035	19.8735
TX001418	141-66-2	1
TX001418	141-66-2	24
TX001418	141-66-2	72
TX001419	134605-64-4	1
TX001419	134605-64-4	24
TX001419	134605-64-4	72					199.268				149.915
TX001420	115-32-2	1	90.5399
TX001420	115-32-2	24	60.7467	166.504			83.76			135.46		105.72
TX001420	115-32-2	72					28.3092			93.0583	98.8137	87.0286
TX001421	29091-21-2	1	144.007	196.412
TX001421	29091-21-2	24						48.1485
TX001421	29091-21-2	72					67.5814				86.3248	77.2622
TX001422	298-00-0	1
TX001422	298-00-0	24
TX001422	298-00-0	72
TX001423	60-51-5	1
TX001423	60-51-5	24
TX001423	60-51-5	72
TX001424	57837-19-1	1
TX001424	57837-19-1	24
TX001424	57837-19-1	72
TX001425	57966-95-7	1								1.35078
TX001425	57966-95-7	24
TX001425	57966-95-7	72
TX001426	23031-36-9	1
TX001426	23031-36-9	24
TX001426	23031-36-9	72
TX001428	156052-68-5	1		199.828			95.6592
TX001428	156052-68-5	24	22.255	28.6179		27.9475		85.9919		54.5089	20.9032	22.2518
TX001428	156052-68-5	72		0.558121		44.3229	24.7388		22.9707	77.1976	33.095	15.3365
TX001429	119168-77-3	1
TX001429	119168-77-3	24	132.311				126.957					126.687
TX001429	119168-77-3	72					55.2729					34.0502
TX001430	112281-77-3	1
TX001430	112281-77-3	24					164.618
TX001430	112281-77-3	72	126.983			197.947	75.9952			177.719	162.56	99.7812
TX001431	122008-85-9	1
TX001431	122008-85-9	24
TX001431	122008-85-9	72
TX001432	117718-60-2	1
TX001432	117718-60-2	24
TX001432	117718-60-2	72					147.712					170.79
TX001433	123343-16-8	1
TX001433	123343-16-8	24
TX001433	123343-16-8	72
TX001434	133-06-2	1
TX001434	133-06-2	24	44.0659	83.5875		51.7125	30.5054				36.6803	71.2893
TX001434	133-06-2	72	29.1074				39.3038				27.9734	43.1133
TX001435	25606-41-1	1
TX001435	25606-41-1	24
TX001435	25606-41-1	72
TX001440	109-86-4	1
TX001440	109-86-4	24
TX001440	109-86-4	72
TX001441	79241-46-6	1
TX001441	79241-46-6	24
TX001441	79241-46-6	72
TX001442	173584-44-6	1
TX001442	173584-44-6	24
TX001442	173584-44-6	72
TX001446	68694-11-1	1
TX001446	68694-11-1	24
TX001446	68694-11-1	72	84.0047	123.281			76.3394			178.858	99.0801	78.9188
TX001447	122836-35-5	1
TX001447	122836-35-5	24
TX001447	122836-35-5	72
TX001449	137-26-8	1		29.7864
TX001449	137-26-8	24	5.49697	15.7734		24.165	54.6874				8.77857	14.27
TX001449	137-26-8	72	0.39				1.69302			200	0.39	0.39
TX001450	96-45-7	1
TX001450	96-45-7	24
TX001450	96-45-7	72
TX001533	16672-87-0	1								0.665009
TX001533	16672-87-0	24
TX001533	16672-87-0	72
TX001534	122-34-9	1
TX001534	122-34-9	24
TX001534	122-34-9	72
TX001535	120-36-5	1
TX001535	120-36-5	24
TX001535	120-36-5	72
TX001536	709-98-8	1
TX001536	709-98-8	24
TX001536	709-98-8	72
TX001537	94-74-6	1
TX001537	94-74-6	24
TX001537	94-74-6	72
TX001538	78-48-8	1
TX001538	78-48-8	24
TX001538	78-48-8	72
TX001539	149877-41-8	1
TX001539	149877-41-8	24
TX001539	149877-41-8	72
TX001540	145701-21-9	1
TX001540	145701-21-9	24
TX001540	145701-21-9	72					0.56713
TX001541	117337-19-6	1
TX001541	117337-19-6	24
TX001541	117337-19-6	72
TX001542	83657-24-3	1
TX001542	83657-24-3	24						184.511
TX001542	83657-24-3	72	135.264				28.9847			23.5686	60.6906	50.4194
TX001543	59669-26-0	1	33.7331					77.346			27.9338	76.531
TX001543	59669-26-0	24	26.4425			43.5268	21.746				16.0141	36.6538
TX001543	59669-26-0	72										25.2898
TX001544	82-68-8	1
TX001544	82-68-8	24
TX001544	82-68-8	72
TX001545	84-74-2	1
TX001545	84-74-2	24
TX001545	84-74-2	72
TX001546	1912-24-9	1
TX001546	1912-24-9	24
TX001546	1912-24-9	72
TX001547	58-89-9	1
TX001547	58-89-9	24
TX001547	58-89-9	72										187.434
TX001548	114-26-1	1
TX001548	114-26-1	24
TX001548	114-26-1	72
TX001549	139-40-2	1
TX001549	139-40-2	24
TX001549	139-40-2	72
TX001550	1689-84-5	1
TX001550	1689-84-5	24
TX001550	1689-84-5	72						1.95591
TX001551	101-21-3	1
TX001551	101-21-3	24
TX001551	101-21-3	72						0.39
TX001552	131-11-3	1
TX001552	131-11-3	24
TX001552	131-11-3	72
TX001553	69806-50-4	1
TX001553	69806-50-4	24
TX001553	69806-50-4	72
TX001554	87546-18-7	1
TX001554	87546-18-7	24
TX001554	87546-18-7	72
TX001555	6/1/2425	1
TX001555	6/1/2425	24	11.3338	21.4845		18.8907	13.5528		94.3145		14.3741	25.6457
TX001555	6/1/2425	72					89.2109	118.578	59.4027	14.496	8.75604	10.5359
TX001556	83-67-0	24
TX001556	83-67-0	72
TX001557	2312-35-8	1						152.073
TX001557	2312-35-8	24					191.352	10.5494
TX001557	2312-35-8	72					16.639	13.1174		11.8269		5.83216
TX001569	66456-53-9	24
TX001569	66456-53-9	72
TX001570	75-60-5	1								0.876179
TX001570	75-60-5	24
TX001570	75-60-5	72
TX001571	2675-77-6	1
TX001571	2675-77-6	24
TX001571	2675-77-6	72
TX001572	76-87-9	1	0.39	0.39		48.6458		0.688151			1.47315	2.32539
TX001572	76-87-9	24					143.977	0.474741	0.390084		0.390435	0.39
TX001572	76-87-9	72		0.411876		0.39		200			2.26984
TX001577	98967-40-9	1
TX001577	98967-40-9	24
TX001577	98967-40-9	72
TX001580	7786-34-7	1
TX001580	7786-34-7	24
TX001580	7786-34-7	72
TX001582	54593-83-8	1
TX001582	54593-83-8	24
TX001582	54593-83-8	72
TX001583	96489-71-3	1
TX001583	96489-71-3	24								93.633
TX001583	96489-71-3	72					4.50352			51.3292	91.2119	3.19426
TX001586	91082-17-6	24
TX001586	91082-17-6	72
TX001588	17804-35-2	1
TX001588	17804-35-2	24
TX001588	17804-35-2	72								42.6048		24.7669
TX001589	23422-53-9	1
TX001589	23422-53-9	24
TX001589	23422-53-9	72	143.133									197.424
TX001592	56-38-2	1
TX001592	56-38-2	24
TX001592	56-38-2	72
TX001594	41198-08-7	1
TX001594	41198-08-7	24
TX001594	41198-08-7	72					192.926
TX001598	155569-91-8	1	13.5576	52.4369		63.3245	17.5149				15.1358	36.3594
TX001598	155569-91-8	24	7.14711	10.3277		9.46204	3.05351	44.2326	21.777		3.15731	7.6137
TX001598	155569-91-8	72					2.20492	1.62258		12.1926	1.7977	3.50295
TX001601	50-65-7	1		19.8422				0.39
TX001601	50-65-7	24				4.65954	0.390592				2.77885	3.28233
TX001601	50-65-7	72	0.945202	11.8291		1.32231	0.39	53.317		2.09124	0.481124	0.39
TX001603	28434-00-6	1
TX001603	28434-00-6	24					87.4192
TX001603	28434-00-6	72					86.7081				138.141	132.306
TX001604	22781-23-3	1
TX001604	22781-23-3	24
TX001604	22781-23-3	72	186.338									195.744
TX001606	56-72-4	1
TX001606	56-72-4	24
TX001606	56-72-4	72	121.512				95.9255				173.632	138.721
TX001608	62-73-7	1
TX001608	62-73-7	24
TX001608	62-73-7	72	108.468	157.438							118.917	90.9221
TX001611	298-04-4	1
TX001611	298-04-4	24
TX001611	298-04-4	72
TX001617	60168-88-9	1						40.9541
TX001617	60168-88-9	24					139.898	57.0728			159.588	183.652
TX001617	60168-88-9	72									97.3161	43.4318
TX001619	6317-18-6	1
TX001619	6317-18-6	24	27.7402			44.4316					9.4331	26.2547
TX001619	6317-18-6	72						24.4594				17.66
TX001623	96182-53-5	1
TX001623	96182-53-5	24
TX001623	96182-53-5	72					139.308
TX001640	94-26-8	24
TX001640	94-26-8	72
TX001650	579-66-8	24
TX001650	579-66-8	72
TX001651	99-99-0	24
TX001651	99-99-0	72
TX001686	106-46-7	24
TX001686	106-46-7	72
TX001694	104-76-7	24
TX001694	104-76-7	72
TX001698	102-82-9	24
TX001698	102-82-9	72
TX001700	83-41-0	24
TX001700	83-41-0	72
TX001702	120-47-8	24
TX001702	120-47-8	72
TX001704	95-48-7	24
TX001704	95-48-7	72
TX001712	124-18-5	24
TX001712	124-18-5	72
TX001714	124-13-0	24
TX001714	124-13-0	72
TX001717	112-05-0	24
TX001717	112-05-0	72
TX001735	87-86-5	24
TX001735	87-86-5	72
TX001745	26628-22-8	24
TX001745	26628-22-8	72
TX001747	7632-00-0	24
TX001747	7632-00-0	72
TX001753	111-69-3	24
TX001753	111-69-3	72
TX001760	101-54-2	24						78.4544
TX001760	101-54-2	72	86.1563		23.8268				82.9091	79.6009		42.3694
TX001784	99-87-6	24
TX001784	99-87-6	72
TX001798	58-55-9	24
TX001798	58-55-9	72
TX001801	90-12-0	24
TX001801	90-12-0	72
TX001815	106-44-5	24
TX001815	106-44-5	72
TX001816	51-28-5	24
TX001816	51-28-5	72							179.329
TX001830	95-57-8	24
TX001830	95-57-8	72
TX001840	110-80-5	24
TX001840	110-80-5	72
TX001843	88-72-2	24
TX001843	88-72-2	72
TX001844	100-00-5	24
TX001844	100-00-5	72
TX001847	111-42-2	24
TX001847	111-42-2	72
TX001865	57-13-6	24
TX001865	57-13-6	72
TX001882	121-69-7	24
TX001882	121-69-7	72
TX001886	100-37-8	24
TX001886	100-37-8	72
TX001889	108-91-8	24
TX001889	108-91-8	72
TX001907	68-12-2	24
TX001907	68-12-2	72
TX001913	120-83-2	24
TX001913	120-83-2	72							0.456405
TX001914	119-90-4	24
TX001914	119-90-4	72
TX001916	108-67-8	24
TX001916	108-67-8	72
TX001920	108-95-2	24
TX001920	108-95-2	72
TX002081	107-07-3	24
TX002081	107-07-3	72
TX002088	100-51-6	24
TX002088	100-51-6	72
TX002089	532-27-4	24	27.0719		15.636				23.1184	93.2441		43.0996
TX002089	532-27-4	72	19.0637	24.5911	10.3326				11.086	74.8956		21.716
TX002092	95-50-1	24
TX002092	95-50-1	72
TX002096	111-14-8	24
TX002096	111-14-8	72
TX002098	89-72-5	24
TX002098	89-72-5	72
TX002103	91-59-8	24						101.167
TX002103	91-59-8	72
TX002104	95-63-6	24
TX002104	95-63-6	72
TX002111	98-86-2	24
TX002111	98-86-2	72
TX002119	78-59-1	24
TX002119	78-59-1	72
TX002120	105-67-9	24
TX002120	105-67-9	72
TX002129	124-04-9	24
TX002129	124-04-9	72
TX002133	132-64-9	24
TX002133	132-64-9	72							0.196743
TX002151	124-07-2	24
TX002151	124-07-2	72
TX002185	90-04-0	24
TX002185	90-04-0	72
TX002193	106-43-4	24
TX002193	106-43-4	72
TX002195	134-20-3	24
TX002195	134-20-3	72
TX002200	59-50-7	24
TX002200	59-50-7	72
TX002215	87-62-7	24
TX002215	87-62-7	72
TX002221	599-64-4	24	134.373						61.2037			134.528
TX002221	599-64-4	72	116.287		96.0265				68.7226			104.951
TX002224	148-24-3	24	24.9676							102.74
TX002224	148-24-3	72	2.23885	32.3596	21.0401				4.49248	5.18881		3.75064
TX002233	91-64-5	24
TX002233	91-64-5	72
TX002253	119-61-9	24
TX002253	119-61-9	72	1.00899
TX002257	2416-94-6	24
TX002257	2416-94-6	72	37.5758						16.014	53.9685		25.0125
TX002261	121-79-9	24	161.694
TX002261	121-79-9	72	32.6285							182.184		20.5088
TX002275	527-60-6	24
TX002275	527-60-6	72
TX002283	7378-99-6	24
TX002283	7378-99-6	72
TX002289	106-65-0	24
TX002289	106-65-0	72
TX002295	110-62-3	24
TX002295	110-62-3	72
TX002297	99-97-8	24
TX002297	99-97-8	72
TX002299	123-35-3	24
TX002299	123-35-3	72
TX002311	104-67-6	24
TX002311	104-67-6	72
TX002325	111-46-6	24
TX002325	111-46-6	72
TX002327	121-33-5	24
TX002327	121-33-5	72
TX002331	105-54-4	24
TX002331	105-54-4	72
TX002339	1120-71-4	24
TX002339	1120-71-4	72
TX002345	141-04-8	24
TX002345	141-04-8	72
TX002357	50-29-3	24	66.1311	77.6385	66.8244				83.4303			95.3884
TX002357	50-29-3	72			40.3688				39.4993			71.1809
TX002359	91-22-5	24
TX002359	91-22-5	72
TX002361	80-43-3	24						93.7006				82.4175
TX002361	80-43-3	72			88.1117				31.8133	94.8862		63.869
TX002369	100-54-9	24
TX002369	100-54-9	72
TX002373	614-45-9	24	25.4719		56.391			90.3307	45.879			41.4454
TX002373	614-45-9	72	28.3957	50.6286	22.6957			76.8248	19.192	48.1211		29.3153
TX002379	93-15-2	24
TX002379	93-15-2	72
TX002381	1300-72-7	24
TX002381	1300-72-7	72					0.608789		0.391	0.391		1.47388
TX002403	105-87-3	24
TX002403	105-87-3	72
TX002405	88-12-0	24
TX002405	88-12-0	72
TX002409	115-96-8	24
TX002409	115-96-8	72
TX002425	112-00-5	24	58.0534		73.5477	66.3151			31.9748	113.912		74.6732
TX002425	112-00-5	72	29.2349	96.1478	46.196				19.0659			16.401
TX002429	136-77-6	24	139.299		79.1518				141.743			137.869
TX002429	136-77-6	72			123.715				47.5219			100.82
TX002437	4418-26-2	24
TX002437	4418-26-2	72
TX002449	1120-21-4	24
TX002449	1120-21-4	72
TX002472	111-96-6	24
TX002472	111-96-6	72
TX002474	112-30-1	24
TX002474	112-30-1	72
TX002496	1401-55-4	24	193.763					175.737
TX002496	1401-55-4	72	81.8568	188.83				111.52
TX002504	111-90-0	24
TX002504	111-90-0	72
TX002508	1948-33-0	24					163.276		128.999			144.611
TX002508	1948-33-0	72					127.211					158.947
TX002528	111-77-3	24
TX002528	111-77-3	72
TX002530	121-00-6	24
TX002530	121-00-6	72
TX002536	108-11-2	24
TX002536	108-11-2	72
TX002545	112-34-5	24
TX002545	112-34-5	72
TX002553	92-84-2	24						151.043
TX002553	92-84-2	72
TX002567	107-88-0	24
TX002567	107-88-0	72
TX002579	140-66-9	24	42.6429					97.9575	64.4697			73.4559
TX002579	140-66-9	72	39.7025		86.4003			133.731	26.6051	80.2519		62.9683
TX002581	99-71-8	24
TX002581	99-71-8	72
TX002591	150-13-0	24
TX002591	150-13-0	72
TX002599	80-46-6	24	154.699						180.045
TX002599	80-46-6	72	180.666						111.479
TX002605	10222-01-2	24
TX002605	10222-01-2	72
TX002641	120-95-6	24	34.6086					62.4803	32.2359	158.753		52.5879
TX002641	120-95-6	72	25.1351		40.1324		69.7621		22.6859	43.2933		40.2394
TX002669	128-39-2	24	162.186
TX002669	128-39-2	72							162.882
TX002691	2687-25-4	24			39.6791
TX002691	2687-25-4	72			73.5403				51.0074	22.6627		53.3634
TX002705	732-11-6	24
TX002705	732-11-6	72
TX002723	145-73-3	24			88.8568				40.2565
TX002723	145-73-3	72	44.6244		41.926				21.0552			46.6042
TX002747	5392-40-5	24
TX002747	5392-40-5	72
TX002751	111-87-5	24
TX002751	111-87-5	72
TX002765	872-50-4	24
TX002765	872-50-4	72
TX002769	143-50-0	24		174.024	33.0147			23.7875		114.043		35.9179
TX002769	143-50-0	72	23.8738	163.228	65.507		151.842	46.2246	14.9969	81.677		23.9948
TX002777	2/1/1918	1
TX002777	2/1/1918	24
TX002777	2/1/1918	72
TX002784	89-83-8	24
TX002784	89-83-8	72
TX002794	73-22-3	24
TX002794	73-22-3	72
TX002798	110-05-4	24
TX002798	110-05-4	72
TX002802	87674-68-8	1
TX002802	87674-68-8	24
TX002802	87674-68-8	72										129.605
TX002804	113-48-4	1
TX002804	113-48-4	24
TX002804	113-48-4	72					178.998
TX002805	57754-85-5	1
TX002805	57754-85-5	24
TX002805	57754-85-5	72
TX002806	43222-48-6	1
TX002806	43222-48-6	24
TX002806	43222-48-6	72
TX002809	2008-41-5	1
TX002809	2008-41-5	24
TX002809	2008-41-5	72
TX002810	2212-67-1	1
TX002810	2212-67-1	24
TX002810	2212-67-1	72
TX002811	135158-54-2	1
TX002811	135158-54-2	24
TX002811	135158-54-2	72
TX002814	120116-88-3	1						159.175
TX002814	120116-88-3	24						158.389
TX002814	120116-88-3	72	152.475				88.1918				178.607	123.816
TX002823	2303-17-5	1
TX002823	2303-17-5	24
TX002823	2303-17-5	72					121.347					170.847
TX002825	29232-93-7	1
TX002825	29232-93-7	24
TX002825	29232-93-7	72
TX002838	6734-80-1	1						8.63306
TX002838	6734-80-1	24	75.1276	155.719		186.512					73.0746	105.583
TX002838	6734-80-1	72	32.705	93.6653		184.447	31.2506			48.0787	21.8025	26.6964
TX002842	74115-24-5	1
TX002842	74115-24-5	24
TX002842	74115-24-5	72	121.933			107.555					117.166	105.877
TX002844	90-43-7	1
TX002844	90-43-7	24								197.875
TX002844	90-43-7	72
TX002846	104098-48-8	1
TX002846	104098-48-8	24
TX002846	104098-48-8	72
TX002867	103-90-2	24
TX002867	103-90-2	72
TX002893	117-79-3	24			45.8311
TX002893	117-79-3	72	60.2064	91.3012	12.4075				8.90667	64.588		45.3141
TX002915	116-25-6	24
TX002915	116-25-6	72
TX002917	98-54-4	24
TX002917	98-54-4	72
TX002921	110-85-0	24
TX002921	110-85-0	72
TX002923	628-63-7	24
TX002923	628-63-7	72
TX002953	97-53-0	24
TX002953	97-53-0	72
TX002963	77-71-4	24
TX002963	77-71-4	72
TX002965	121-91-5	24
TX002965	121-91-5	72
TX002967	126-73-8	24
TX002967	126-73-8	72
TX002985	94-13-3	24
TX002985	94-13-3	72
TX003065	99-62-7	24
TX003065	99-62-7	72
TX003067	149-57-5	24
TX003067	149-57-5	72
TX003073	72-55-9	24							95.6414			95.9985
TX003073	72-55-9	72							28.2759	76.3423		46.4489
TX003077	627-93-0	24
TX003077	627-93-0	72
TX003079	75-99-0	24
TX003079	75-99-0	72
TX003083	65-23-6	24
TX003083	65-23-6	72
TX003085	96-09-3	24
TX003085	96-09-3	72
TX003091	102-76-1	24
TX003091	102-76-1	72
TX003099	51-21-8	24								3.58398
TX003099	51-21-8	72								1.84179		11.3455
TX003107	288-88-0	24
TX003107	288-88-0	72
TX003117	96-76-4	24		88.7478	27.2142			35.4744	26.3123			51.0526
TX003117	96-76-4	72	24.6404	29.7356	16.9899				62.764	164.896		29.5875
TX003145	3296-90-0	24
TX003145	3296-90-0	72
TX003149	1119-40-0	24
TX003149	1119-40-0	72
TX003161	334-48-5	24
TX003161	334-48-5	72
TX003171	79-44-7	24
TX003171	79-44-7	72
TX003185	100-02-7	24
TX003185	100-02-7	72
TX003197	118-71-8	24
TX003197	118-71-8	72
TX003211	2451-62-9	24	40.5626		5.26059				42.7878	2.14412
TX003211	2451-62-9	72	7.96936	69.6001	1.77274		94.3099		8.11515	0.64234		0.762829
TX003222	150-68-5	24
TX003222	150-68-5	72
TX003229	4455-26-9	24
TX003229	4455-26-9	72
TX003243	112-53-8	24
TX003243	112-53-8	72
TX003249	732-26-3	24
TX003249	732-26-3	72	1.35166						167.474
TX003251	99-59-2	24
TX003251	99-59-2	72
TX003255	111-76-2	24
TX003255	111-76-2	72
TX003263	112-50-5	24
TX003263	112-50-5	72
TX003295	77-92-9	24
TX003295	77-92-9	72
TX003305	25498-49-1	24
TX003305	25498-49-1	72
TX003307	2176-62-7	24	24.796	71.3709	31.4443				62.8347	191.228		133.773
TX003307	2176-62-7	72	13.2869	48.1916	19.6348		196.29		22.358	75.9833		46.1953
TX003309	532-32-1	24
TX003309	532-32-1	72
TX003311	52-51-7	24						142.395		163.556		67.7518
TX003311	52-51-7	72	49.3331		120.968				18.8304	122.532		42.4932
TX003323	59-30-3	24
TX003323	59-30-3	72
TX003327	3811-73-2	24	0.915637	1.14202	1.14468
TX003327	3811-73-2	72	8.50791	15.5905	17.6458		24.6602		43.3319	11.5987		15.6553
TX003331	58-14-0	24
TX003331	58-14-0	72	9.71008		197.402				94.1722			122.62
TX003335	6915-15-7	24
TX003335	6915-15-7	72
TX003345	101-61-1	24
TX003345	101-61-1	72							65.8859			95.5517
TX003347	62-23-7	24
TX003347	62-23-7	72
TX003353	4180-23-8	24
TX003353	4180-23-8	72
TX003357	101-80-4	24
TX003357	101-80-4	72
TX003363	33629-47-9	1
TX003363	33629-47-9	24					95.9248
TX003363	33629-47-9	72					72.8704				194.777	114.349
TX003365	86-50-0	1
TX003365	86-50-0	24
TX003365	86-50-0	72
TX003375	99-55-8	24
TX003375	99-55-8	72
TX003383	123-92-2	24
TX003383	123-92-2	72
TX003387	131-17-9	24
TX003387	131-17-9	72
TX003395	106-24-1	24
TX003395	106-24-1	72	137.837
TX003405	2687-96-9	24			105.538				76.5605			95.9251
TX003405	2687-96-9	72	38.1115	48.6116	34.8253				49.7637	121.16		92.3327
TX003411	119-36-8	24	1.06346	1.08973	1.1406					1.03454	1.0904	1.10257
TX003411	119-36-8	72
TX003417	112-70-9	24
TX003417	112-70-9	72			156.487				111.111			181.604
TX003421	120-61-6	24
TX003421	120-61-6	72
TX003433	108-46-3	24
TX003433	108-46-3	72
TX003437	95-54-5	24	153.398		125.549					111.374
TX003437	95-54-5	72	10.4827		39.3195		94.7434		13.8536	12.8722		15.1465
TX003439	108-59-8	24
TX003439	108-59-8	72
TX003443	1806-26-4	24	68.6788					185.12	64.138			129.01
TX003443	1806-26-4	72					113.22	138.9	54.2096			111.357
TX003453	1191-50-0	24	182.39		145.973				158.713
TX003453	1191-50-0	72			124.476				71.5641
TX003485	101-77-9	24
TX003485	101-77-9	72
TX003497	101-86-0	24
TX003497	101-86-0	72
TX003499	95-80-7	24
TX003499	95-80-7	72
TX003503	56-81-5	24	200	2.471	200					1.04453		1.15889
TX003503	56-81-5	72
TX003513	79-06-1	24
TX003513	79-06-1	72
TX003515	50-78-2	24
TX003515	50-78-2	72
TX003523	27138-31-4	24
TX003523	27138-31-4	72
TX003535	759-94-4	1
TX003535	759-94-4	24
TX003535	759-94-4	72
TX003539	2921-88-2	24
TX003539	2921-88-2	72			124.854				87.7683	171.06		147.463
TX003540	10043-35-3	1								0.65324
TX003540	10043-35-3	24
TX003540	10043-35-3	72
TX003562	4151-50-2	24	77.203		136.719				81.8957	97.0239		60.6017
TX003562	4151-50-2	72	64.5359		85.4062	178.119			66.9536	94.7113		85.7679
TX003564	80844-07-1	24
TX003564	80844-07-1	72							129.851
TX003697	148-79-8	1
TX003697	148-79-8	24
TX003697	148-79-8	72
TX003698	1897-45-6	1	5.07723	4.11635				48.0133			12.2867	32.7495
TX003698	1897-45-6	24	1.53515	3.31239		2.77964	1.98991			19.6071	1.93414	4.12552
TX003698	1897-45-6	72	1.05616			1.95542	1.18357		4.57962	3.07947	1.68289	2.05257
TX003699	122-39-4	1
TX003699	122-39-4	24
TX003699	122-39-4	72
TX003700	99-30-9	1
TX003700	99-30-9	24
TX003700	99-30-9	72
TX003702	94-75-7	1
TX003702	94-75-7	24
TX003702	94-75-7	72
TX003708	123-33-1	1
TX003708	123-33-1	24
TX003708	123-33-1	72
TX003710	21087-64-9	1
TX003710	21087-64-9	24
TX003710	21087-64-9	72
TX003711	1194-65-6	1
TX003711	1194-65-6	24
TX003711	1194-65-6	72
TX003715	420-04-2	1
TX003715	420-04-2	24
TX003715	420-04-2	72
TX003720	556-61-6	1
TX003720	556-61-6	24
TX003720	556-61-6	72								171.434		178.474
TX003725	151-21-3	24
TX003725	151-21-3	72	1.03463	1.13428	0.416045
TX003731	60-54-8	24
TX003731	60-54-8	72
TX003735	49562-28-9	24
TX003735	49562-28-9	72	0.91953	0.902884	0.609389
TX003758	1861-32-1	24
TX003758	1861-32-1	72
TX003786	127-51-5	24
TX003786	127-51-5	72
TX003818	375-95-1	24
TX003818	375-95-1	72	145.382						97.7476
TX003824	1120-01-0	24
TX003824	1120-01-0	72
TX003836	120-80-9	24			131.834
TX003836	120-80-9	72			52.6407			192.701		153.499		95.5466
TX003844	149-30-4	24						111.682
TX003844	149-30-4	72						192.985
TX003846	106-30-9	24
TX003846	106-30-9	72
TX003848	109-43-3	24
TX003848	109-43-3	72
TX003876	112-38-9	24
TX003876	112-38-9	72
TX003896	106-27-4	24
TX003896	106-27-4	72
TX003906	60-09-3	24
TX003906	60-09-3	72	148.94		148.829				105.872	99.5414
TX003934	87-69-4	24
TX003934	87-69-4	72
TX003958	88-58-4	24		152.313	108.127				187.129
TX003958	88-58-4	72	27.7414		31.6352				15.6179	167.219		41.5497
TX003962	139-13-9	24
TX003962	139-13-9	72
TX003964	126-14-7	24
TX003964	126-14-7	72
TX003998	576-26-1	24
TX003998	576-26-1	72
TX004028	77-48-5	24
TX004028	77-48-5	72
TX004030	6381-77-7	24
TX004030	6381-77-7	72
TX004040	99-51-4	24
TX004040	99-51-4	72
TX004042	584-84-9	24
TX004042	584-84-9	72
TX004050	822-06-0	24
TX004050	822-06-0	72
TX004052	96-29-7	24
TX004052	96-29-7	72
TX004062	621-64-7	24
TX004062	621-64-7	72
TX004100	1338-43-8	24
TX004100	1338-43-8	72
TX004188	96-70-8	24	110.024		100.383	193.003		178.042	110.266			139.416
TX004188	96-70-8	72	80.4329	80.0157	45.6651				68.9974			135.327
TX004202	128-04-1	24	0.391		2.25543
TX004202	128-04-1	72	0.391	2.41596	0.391	21.6061	11.9335		0.391	0.391		0.391
TX004224	105-60-2	24
TX004224	105-60-2	72
TX004246	3855-32-1	24
TX004246	3855-32-1	72
TX004278	141-43-5	24
TX004278	141-43-5	72
TX004296	107-92-6	24
TX004296	107-92-6	72
TX004331	84-75-3	24
TX004331	84-75-3	72
TX004339	105-99-7	24	1.07684	1.03865	1.08261					1.01835	1.08113	1.04869
TX004339	105-99-7	72
TX004359	25956-17-6	24
TX004359	25956-17-6	72
TX004371	92-52-4	24
TX004371	92-52-4	72
TX004405	106-49-0	24
TX004405	106-49-0	72
TX004409	64-67-5	24
TX004409	64-67-5	72
TX004417	98-01-1	24
TX004417	98-01-1	72
TX004419	98-87-3	24
TX004419	98-87-3	72
TX004421	307-24-4	24
TX004421	307-24-4	72
TX004449	309-00-2	24			89.8555		68.1735		57.4304			66.8602
TX004449	309-00-2	72	53.502	46.9141	30.4189				22.4795	84.5823		42.6626
TX004463	1929-77-7	24
TX004463	1929-77-7	72
TX004467	54-11-5	24
TX004467	54-11-5	72
TX004536	563-12-2	24
TX004536	563-12-2	72
TX004572	19774-82-4	24	38.6492	123.892	43.6555		84.8729		21.7723			75.9786
TX004572	19774-82-4	72	37.5296	59.9954	21.9835	48.9538	72.7528		8.91707			32.7882
TX004584	3033-77-0	24
TX004584	3033-77-0	72
TX004594	3871-99-6	24
TX004594	3871-99-6	72
TX004626	678-39-7	24	20.7635	48.4172	22.9179	133.89			20.7995	72.3497		41.0995
TX004626	678-39-7	72	21.8948	118.386	21.1997				14.9511	37.4177		22.9477
TX004824	298-02-2	24	150.868
TX004824	298-02-2	72	160.899
TX005026	29590-42-9	24
TX005026	29590-42-9	72	8.5468		1.224				1.87418
TX005044	78-63-7	24
TX005044	78-63-7	72							97.8648
TX005060	79902-63-9	24	59.9882	76.7109	47.1401		22.4756		3.34306	11.434		141.236
TX005060	79902-63-9	72	6.88454	104.069	18.6975	8.87966	8.71084		1.63155			11.4881
TX005078	4904-61-4	24
TX005078	4904-61-4	72
TX005080	27955-94-8	24			171.517			38.1354	121.298
TX005080	27955-94-8	72	148.708		116.852				125.264			180.232
TX005086	124-94-7	24
TX005086	124-94-7	72
TX005106	97-77-8	24	13.5189		20.6577				25.0787			50.1836
TX005106	97-77-8	72	0.391	24.3302	0.391		0.447426	92.9889	0.391	0.738633		0.847334
TX005116	95-53-4	24
TX005116	95-53-4	72
TX005130	65-85-0	24
TX005130	65-85-0	72
TX005131	98-07-7	24
TX005131	98-07-7	72
TX005141	110-44-1	24	1.02988	1.09255	1.0805					0.925671	1.09995	1.03464
TX005141	110-44-1	72			149.369				159.262	132.787
TX005146	84-66-2	24
TX005146	84-66-2	72
TX005164	118-52-5	24
TX005164	118-52-5	72
TX005185	643-79-8	24
TX005185	643-79-8	72
TX005193	95-65-8	24
TX005193	95-65-8	72
TX005197	95-95-4	24							91.7051
TX005197	95-95-4	72			31.0711				27.8692			54.9389
TX005199	76-03-9	24
TX005199	76-03-9	72
TX005210	96-48-0	24
TX005210	96-48-0	72
TX005215	92-87-5	24	138.853
TX005215	92-87-5	72	130.898
TX005237	88-06-2	24
TX005237	88-06-2	72							64.0644
TX005241	142-62-1	24
TX005241	142-62-1	72
TX005260	744-45-6	24
TX005260	744-45-6	72
TX005272	2783-94-0	24
TX005272	2783-94-0	72
TX005406	1646-75-9	24
TX005406	1646-75-9	72
TX005440	2155-70-6	24	0.391	4.1112	0.391		0.409343		0.391	166.188		0.391
TX005440	2155-70-6	72	0.391		0.391		0.391	2.96047	0.391	200		0.391
TX005510	57-50-1	24
TX005510	57-50-1	72
TX005545	10453-86-8	1						199.579
TX005545	10453-86-8	24
TX005545	10453-86-8	72					154.4			175.076		85.2055
TX005619	86479-06-3	24
TX005619	86479-06-3	72	17.2323						43.2454
TX005621	754-91-6	24			170.025			183.928
TX005621	754-91-6	72	102.84		133.159				61.4471			134.701
TX005644	115-28-6	24
TX005644	115-28-6	72
TX005664	72-54-8	24	158.122		102.92			154.696	173.048			169.073
TX005664	72-54-8	72	94.7478	114.975	66.1992				74.2648	190.154		114.299
TX005681	79-16-3	24
TX005681	79-16-3	72
TX005739	446-86-6	24
TX005739	446-86-6	72										180.95
TX005751	54-85-3	24
TX005751	54-85-3	72
TX005757	13674-87-8	24							69.5084
TX005757	13674-87-8	72		83.3754	34.6327				36.3377			54.8565
TX005780	298-46-4	24
TX005780	298-46-4	72
TX005784	53-03-2	24
TX005784	53-03-2	72
TX005788	584-13-4	24
TX005788	584-13-4	72
TX005798	57-63-6	24	82.6782		107.618				20.4062	155.773		186.174
TX005798	57-63-6	72	53.3405		67.5962				18.4696	76.7613		42.155
TX005808	828-00-2	24
TX005808	828-00-2	72
TX005845	23593-75-1	24		188.032	108.886	96.1366			23.4518			39.6984
TX005845	23593-75-1	72	26.2345	29.676	17.0525				16.4772	97.9815		28.1203
TX005859	77-40-7	24			155.616			171.604	85.735			190.681
TX005859	77-40-7	72	163.763	68.4493	73.9261	195.702		146.793	101.96			98.2272
TX005873	26172-55-4	24			105.731				97.9346
TX005873	26172-55-4	72	118.208	79.4858	68.1669				80.4917			174.95
TX005875	1156-19-0	24
TX005875	1156-19-0	72
TX005891	59756-60-4	24								92.2988
TX005891	59756-60-4	72
TX005897	838-88-0	24								150.587
TX005897	838-88-0	72
TX005944	23779-32-0	24
TX005944	23779-32-0	72
TX005976	528-29-0	24	40.6861		53.5821				79.4096			109.339
TX005976	528-29-0	72	49.4226	57.3802	34.5524				50.577	173.107		75.5591
TX005990	79-43-6	24
TX005990	79-43-6	72
TX005992	15310-01-7	24
TX005992	15310-01-7	72
TX005994	88-85-7	24
TX005994	88-85-7	72			127.715				106.611			104.715
TX006112	33820-53-0	24						99.8324	155.575	182.531		160.955
TX006112	33820-53-0	72	65.4753		78.6035	113.427	130.466	163.383	42.4008	95.5459		63.2924
TX006122	55290-64-7	24
TX006122	55290-64-7	72	52.69		100.41				49.9679	127.982		118.337
TX006132	2104-64-5	24
TX006132	2104-64-5	72
TX006136	924-16-3	24
TX006136	924-16-3	72
TX006143	139340-56-0	24	55.9405	50.5902	32.5373	60.9972			37.051			65.2126
TX006143	139340-56-0	72	56.1106	75.9221	29.2567	65.7673	156.601		27.1596			37.2702
TX006144	NOCAS_47248	24
TX006144	NOCAS_47248	72
TX006145	221246-12-4	24
TX006145	221246-12-4	72
TX006146	145742-28-5	24	33.6107		55.8716		92.7336		27.4204	66.4609		57.1355
TX006146	145742-28-5	72	21.6062	25.0059	15.8286		184.562	110.12	10.6495			34.8287
TX006147	186392-65-4	24
TX006147	186392-65-4	72	181.875						152.871
TX006148	199171-88-5	24
TX006148	199171-88-5	72	167.966		170.691				108.314			91.8608
TX006149	220860-50-4	24							167.024
TX006149	220860-50-4	72	180.418						73.0301			149.237
TX006150	NOCAS_47255	24
TX006150	NOCAS_47255	72
TX006151	127308-82-1	24	172.467			146.858			90.7972
TX006151	127308-82-1	72	81.4498	138.826	66.4922				43.9889			119.787
TX006152	124378-77-4	24
TX006152	124378-77-4	72
TX006153	149062-75-9	24
TX006153	149062-75-9	72
TX006154	177785-47-6	24						1.39341
TX006154	177785-47-6	72
TX006155	207736-05-8	24						0.417095
TX006155	207736-05-8	72
TX006156	349495-42-7	24
TX006156	349495-42-7	72
TX006157	171866-31-2	24
TX006157	171866-31-2	72
TX006158	NOCAS_47265	24
TX006158	NOCAS_47265	72
TX006159	230954-09-3	24
TX006159	230954-09-3	72
TX006160	NOCAS_47267	24
TX006160	NOCAS_47267	72
TX006161	104795-68-8	24
TX006161	104795-68-8	72
TX006162	253450-09-8	24
TX006162	253450-09-8	72			172.598				195.274			176.435
TX006163	676116-04-4	24	52.7475		38.4323				34.6215			42.0375
TX006163	676116-04-4	72	29.9672		30.9828	147.013			16.49			19.4838
TX006164	249296-43-3	24	74.8648		180.7
TX006164	249296-43-3	72	58.8058		61.3377				98.7705	33.9779		9.74747
TX006165	113734-18-2	24
TX006165	113734-18-2	72
TX006167	194098-25-4	24
TX006167	194098-25-4	72			0.781957
TX006168	361343-19-3	24	30.293		30.2929			193.085	16.2525			36.5578
TX006168	361343-19-3	72	10.6916	73.8811	7.13274	88.0366	117.39		3.99052			9.67031
TX006169	214535-77-0	24
TX006169	214535-77-0	72
TX006170	261947-38-0	24
TX006170	261947-38-0	72
TX006171	289716-94-5	24	71.8349		79.8215				84.3102			160.999
TX006171	289716-94-5	72	49.5866		52.5221		193.712		27.9258			53.5258
TX006172	353280-07-6	24
TX006172	353280-07-6	72
TX006173	445295-04-5	24
TX006173	445295-04-5	72
TX006174	368832-42-2	24
TX006174	368832-42-2	72							180.169
TX006175	478149-53-0	24
TX006175	478149-53-0	72
TX006176	527680-56-4	24
TX006176	527680-56-4	72
TX006177	123122-55-4	24
TX006177	123122-55-4	72
TX006178	197077-55-7	24
TX006178	197077-55-7	72
TX006179	203942-49-8	24	46.6939		32.8651	108.095			76.7415
TX006179	203942-49-8	72	33.0767		24.4686	89.3822		104.422	35.0447			77.0378
TX006180	215297-27-1	24
TX006180	215297-27-1	72							94.162
TX006181	402910-27-4	24	99.8855					0.719762
TX006181	402910-27-4	72	96.3773		102.377				55.6563			101.248
TX006182	NOCAS_47291	24
TX006182	NOCAS_47291	72
TX006183	NOCAS_47292	24
TX006183	NOCAS_47292	72
TX006184	668981-02-0	24						1.01672
TX006184	668981-02-0	72
TX006185	291305-06-1	24	12.4578	12.8488	11.291	129.761		38.8974	11.3843			18.0278
TX006185	291305-06-1	72	43.69	80.6838	5.16827	45.7272	46.7569		3.96163	159.947		7.18727
TX006186	112733-06-9	24
TX006186	112733-06-9	72
TX006187	134002-60-1	24	80.5322	116.3	87.0442				124.197
TX006187	134002-60-1	72	62.3105	185.99	74.0298				77.5103	163.95		93.8099
TX006189	NOCAS_47299	24
TX006189	NOCAS_47299	72
TX006190	210826-40-7	24
TX006190	210826-40-7	72
TX006192	179465-71-5	24						104.298
TX006192	179465-71-5	72							157.976			106.464
TX006193	135080-03-4	24	74.3934		86.1401				114.876
TX006193	135080-03-4	72	50.9544	69.7318	36.9563	104.826			46.2975			80.0185
TX006194	NOCAS_47305	24						1.53116
TX006194	NOCAS_47305	72
TX006195	290352-28-2	24
TX006195	290352-28-2	72
TX006196	501027-49-2	24
TX006196	501027-49-2	72
TX006197	158081-99-3	24
TX006197	158081-99-3	72			145.123				185.285			192.063
TX006198	162706-14-1	24
TX006198	162706-14-1	72
TX006199	461023-63-2	24							91.0784
TX006199	461023-63-2	72	54.9657	131.318	62.2773				61.7701			76.5233
TX006200	180084-01-9	24	20.5556	54.3383	16.2138				12.9518			25.3377
TX006200	180084-01-9	72	25.7851	16.2949	13.1028	15.857	138.515	197.827	5.64678			10.8149
TX006201	184653-84-7	24
TX006201	184653-84-7	72
TX006202	NOCAS_47325	24
TX006202	NOCAS_47325	72	0.445404	0.432815	0.216162				34.1802
TX006203	NOCAS_47311	24	84.232	81.3495	57.0752	116.805			38.0175			79.8455
TX006203	NOCAS_47311	72	24.8515	30.3982	17.3203		44.8386		10.8217	165.089		20.146
TX006204	200940-23-4	24	67.359	92.3896	58.5648				104.168			97.0068
TX006204	200940-23-4	72	146.337		122.704	132.389			31.5576			22.5142
TX006205	97322-87-7	24						149.529
TX006205	97322-87-7	72	106.626		80.126				63.6069			76.4971
TX006206	139149-55-6	24	1.10558	1.08778	1.14448					0.986099	1.09829	0.98259
TX006206	139149-55-6	72
TX006207	196808-45-4	24	154.855		128.351				142.977
TX006207	196808-45-4	72	134.87		147.09				63.2041			134.259
TX006208	263553-33-9	24
TX006208	263553-33-9	72							193.943
TX006209	864283-48-7	24
TX006209	864283-48-7	72
TX006210	219790-72-4	24
TX006210	219790-72-4	72
TX006211	444610-91-7	24	109.418		155.397	141.843			94.0168			162.471
TX006211	444610-91-7	72	1.07159	1.13876	0.684658		79.4152		35.3935			63.4941
TX006212	313994-79-5	24
TX006212	313994-79-5	72							106.502
TX006213	NOCAS_47328	24							170.252			181.114
TX006213	NOCAS_47328	72			82.7811				118.6			70.1113
TX006214	NOCAS_47330	24		193.007	36.352		136.531	132.304	41.0861			83.5548
TX006214	NOCAS_47330	72	188.279		20.8298	186.321	128.907	105.833	20.1006			83.7319
TX006215	331623-06-4	24
TX006215	331623-06-4	72
TX006216	NOCAS_47338	24
TX006216	NOCAS_47338	72			176.396				88.2515			134.454
TX006217	181640-09-5	24
TX006217	181640-09-5	72			181.949	161.63			71.4764			171.807
TX006218	264618-44-2	24	19.3215		24.4623				14.7917			34.8139
TX006218	264618-44-2	72	0.268468	0.26788	0.168741				6.26505			23.6815
TX006219	NOCAS_47342	24	50.339		73.184				32.7671			101.605
TX006219	NOCAS_47342	72	0.850526	0.867365	0.593358				12.9993			40.3182
TX006220	159138-81-5	24
TX006220	159138-81-5	72
TX006221	NOCAS_47346	24
TX006221	NOCAS_47346	72
TX006222	155990-20-8	24	3.93943		8.69404	17.4606	59.5143		10.3186	26.6246		12.1102
TX006222	155990-20-8	72	4.5223	28.1688	12.0814	12.4376	46.1897		4.60501	18.1589		4.49193
TX006223	742693-38-5	24	19.1564		28.0945	24.5192	46.0699		13.1027	86.1958		38.6835
TX006223	742693-38-5	72	11.9806	19.7215	9.84238				7.71212			20.5304
TX006224	NOCAS_47349	24	124.381		99.5119				102.097			149.441
TX006224	NOCAS_47349	72	141.253	90.746	32.8855				42.0284			60.997
TX006225	NOCAS_47351	24	27.9599		37.1419	26.3844			14.6465			49.4461
TX006225	NOCAS_47351	72	0.868495	0.970342	0.423666		77.7178		6.63507			19.8826
TX006226	NOCAS_47353	24	26.1015		18.0763				15.2904			29.8772
TX006226	NOCAS_47353	72	19.3951		18.3216				5.71332	177.217		16.9278
TX006227	189003-92-7	24
TX006227	189003-92-7	72			176.583				108.844
TX006228	473289-62-2	24	1.02613	1.04036	1.04133					0.98686	1.09374	1.01851
TX006228	473289-62-2	72
TX006229	288104-79-0	24				152.413	181.832		68.6408
TX006229	288104-79-0	72	29.9479	41.1374	30.8969	58.6422			17.6114	35.4536		31.326
TX006230	439687-69-1	24	87.9376		97.8439				64.4562			133.023
TX006230	439687-69-1	72	76.1531	103.691	56.8953				36.5633			55.3956
TX006231	298198-52-4	24
TX006231	298198-52-4	72			184.379				103.215	189.454
TX006232	929601-09-2	24	79.61	105.422	38.5787				38.0773			90.4919
TX006232	929601-09-2	72	91.4384	146.311	75.4082	78.3529			35.1946			64.6702
TX006233	NOCAS_47362	24	187.956			185.912			106.534
TX006233	NOCAS_47362	72	195.276	148.881	72.1927				85.1334			152.825
TX006234	139290-65-6	24
TX006234	139290-65-6	72							109.433
TX006235	NOCAS_47364	24	103.792		264.6				69.0461	79.009		143.626
TX006235	NOCAS_47364	72	48.7393	118.61	43.7294				28.7305	110.249		59.369
TX006236	NOCAS_47366	24	34.1385		39.3505			21.7856	26.0862	162.094		47.3881
TX006236	NOCAS_47366	72	23.2092		20.2243				15.8267	128.201		24.2637
TX006237	328392-46-7	24	6.99567		4.35507	36.6053	76.2962		3.22733			11.1687
TX006237	328392-46-7	72	2.19766	7.16244	2.16959	26.4736	9.30225	8.67077	0.633765	19.0305		2.71787
TX006238	344930-95-6	24			70.2598				71.0873			178.387
TX006238	344930-95-6	72			139.386	170.041			66.6728			114.466
TX006239	221671-62-1	24	97.3836	80.5898	45.5464	54.7411		36.5409	75.6635			71.6223
TX006239	221671-62-1	72	75.76		42.6231	53.6508	86.6898	54.5283	36.5717			45.5714
TX006240	725228-45-5	24	0.993987	1.06404	1.03831				13.8565	0.957109	1.0916	1.06432
TX006240	725228-45-5	72	21.6442	22.4086	15.3567			175.086	10.071			26.6093
TX006241	478263-98-8	24
TX006241	478263-98-8	72							152.924
TX006242	NOCAS_47374	24			122.405			65.6838	151.831
TX006242	NOCAS_47374	72			64.0338			56.7689	103.297			42.229
TX006243	862243-29-6	24
TX006243	862243-29-6	72
TX006244	648917-13-9	24
TX006244	648917-13-9	72
TX006245	NOCAS_47377	24	15.5418	30.3321	9.97177	107.552			8.28013	106.675		17.3173
TX006245	NOCAS_47377	72				70.2718			7.30126	24.3209		9.48706
TX006246	NOCAS_47379	24						162.414	122.962
TX006246	NOCAS_47379	72	58.4645	123.385	33.8377				23.8303			36.5908
TX006247	NOCAS_47381	24	16.0542		9.70981	47.2886		34.4932	14.8671	21.005		13.424
TX006247	NOCAS_47381	72	10.8769	24.199	5.32269	32.4712	162.755		6.96461			10.3638
TX006248	NOCAS_47383	24
TX006248	NOCAS_47383	72
TX006249	NOCAS_47385	24							143.231
TX006249	NOCAS_47385	72				149.637			62.1418			97.1554
TX006250	NOCAS_47387	24	35.7972	86.4671	33.2897				22.4941	63.2724		48.2617
TX006250	NOCAS_47387	72	11.9765	18.2999	11.9439		38.1491		8.86084	63.4321		30.3514
TX006251	NOCAS_47389	24	35.0127	135.713	30.6408		83.7302	133.83	27.1891			65.258
TX006251	NOCAS_47389	72	23.3239		26.4832				15.5723			38.4111
TX006252	1068967-96-3	24	90.3111		70.1353				126.747			196.729
TX006252	1068967-96-3	72	125.673		119.946				61.3853			97.3506
TX006253	NOCAS_47333	24	28.3256		32.2521				0.391
TX006253	NOCAS_47333	72	0.391	16.1765	0.391	0.683725			2.04234			1.41797
TX006254	NOCAS_47334	24	0.997796	1.05687	1.0564					0.969795	1.09617	1.01635
TX006254	NOCAS_47334	72	76.906		59.0607	194.427			38.1304	42.3688		56.5246
TX006255	851916-42-2	24
TX006255	851916-42-2	72
TX006256	1061517-62-1	24	163.45		132.269	184.312			92.6426
TX006256	1061517-62-1	72	91.52	105.597	64.5858				60.028			118.471
TX006293	15307-79-6	24
TX006293	15307-79-6	72
TX006295	53-86-1	24
TX006295	53-86-1	72
TX006299	65277-42-1	24							87.3816			167.469
TX006299	65277-42-1	72	55.2293		149.341				48.5098			36.4473
TX006301	75330-75-5	24	21.928						5.29624	16.7112		56.3073
TX006301	75330-75-5	72	5.16836	21.7287	11.288	13.1135	111.564		3.2962			6.90893
TX006303	59-05-2	24
TX006303	59-05-2	72	0.391		200
TX006305	81131-70-6	24
TX006305	81131-70-6	72
TX006463	57-30-7	24
TX006463	57-30-7	72
TX006525	219714-96-2	1
TX006525	219714-96-2	24
TX006525	219714-96-2	72
TX006533	21564-17-0	1	104.588			141.935
TX006533	21564-17-0	24	19.4703	31.8032		44.4385	25.7878			60.993		42.6859
TX006533	21564-17-0	72						99.4692		39.1249		24.4089
TX006534	98886-44-3	1
TX006534	98886-44-3	24
TX006534	98886-44-3	72
TX006535	51596-11-3	1	31.0379								46.4148	88.5769
TX006535	51596-11-3	24									120.026	39.9861
TX006535	51596-11-3	72	156.841				14.5411			90.4068	22.3082	24.8314
TX006537	119515-38-7	1
TX006537	119515-38-7	24
TX006537	119515-38-7	72
TX006560	55285-14-8	24	87.7008		77.8191				69.2052			178.819
TX006560	55285-14-8	72	41.7635		39.3159				36.0012			97.5777
TX006590	1445-75-6	24
TX006590	1445-75-6	72
TX006606	1034-01-1	24	96.4949	73.5236	15.383			21.5789	128.72			91.2926
TX006606	1034-01-1	72	31.1361	74.2745	10.545			49.3907	79.7902	14.5014		18.9613
TX006644	52-86-8	24	79.8594	84.1756	62.7299		120.658		32.9617			125.498
TX006644	52-86-8	72	24.4078	48.7925	17.7237		71.5884	108.725	14.058			59.3222
TX006745	35256-85-0	24
TX006745	35256-85-0	72
TX006756	824-78-2	24
TX006756	824-78-2	72
TX006784	826-62-0	24
TX006784	826-62-0	72
TX006796	10605-21-7	24	29.6726						5.47999	53.8532
TX006796	10605-21-7	72	7.35557	52.388	30.8592		39.4218		9.49864	56.6356		11.8953
TX006802	606-20-2	24
TX006802	606-20-2	72
TX006838	206-44-0	24							140.363
TX006838	206-44-0	72			108.24				96.8818
TX006849	101-20-2	24			12.5022			9.83998	9.63624	30.2302
TX006849	101-20-2	72	6.06905	17.2703	5.62493	11.0131		38.202	5.02644	19.3394		10.5209
TX006855	41372-08-1	24
TX006855	41372-08-1	72						144.776
TX006863	54965-24-1	24	15.3739		11.7273	121.204		73.4554	11.8552			24.8571
TX006863	54965-24-1	72	9.50365	10.1347	7.85935		19.9513	93.6858	6.47451	102.946		22.5937
TX006867	154-42-7	24
TX006867	154-42-7	72	55.938		59.1693				19.2912			25.1009
TX006885	1836-75-5	24
TX006885	1836-75-5	72							101.347
TX006899	637-07-0	24
TX006899	637-07-0	72
TX006913	119-93-7	24
TX006913	119-93-7	72								131.443
TX006925	90-94-8	24	4.90716		51.1187				0.850956	15.6934		112.415
TX006925	90-94-8	72	1.22717	4.51578	2.81267		11.65		1.68484	0.964967		1.75788
TX006939	51-52-5	24
TX006939	51-52-5	72
TX006941	69-65-8	24
TX006941	69-65-8	72
TX006947	57-41-0	24
TX006947	57-41-0	72
TX006953	1843-05-6	24
TX006953	1843-05-6	72							171.088
TX006959	77-09-8	24	106.969		81.939				45.4415			136.154
TX006959	77-09-8	72	63.1972	61.7711	56.324				38.1972	111.831		103.506
TX006963	544-76-3	24
TX006963	544-76-3	72
TX006973	88-60-8	24	95.8934		136.113
TX006973	88-60-8	72			190.985				94.4143
TX006981	80-15-9	24	64.9693		84.4014				62.2723			125.352
TX006981	80-15-9	72	42.6741	42.4817	32.6865				37.6916			75.421
TX006984	107534-96-3	24	129.355		140.289				150.96
TX006984	107534-96-3	72		184.164	77.7965				66.3791			160.332
TX006990	69-74-9	24	0.391		0.391					0.652396
TX006990	69-74-9	72	0.391		0.391				0.663003	0.391		0.391
TX007028	2634-33-5	24	22.6112		18.1398	123.63			17.4633			34.7146
TX007028	2634-33-5	72	11.2675	12.8167	8.47364		181.595		7.36773	37.7101		17.9614
TX007050	96-23-1	24
TX007050	96-23-1	72
TX007095	108-45-2	24			190.797
TX007095	108-45-2	72
TX007155	111-15-9	24
TX007155	111-15-9	72
TX007182	7487-94-7	24	15.4141	17.8563	14.7111				21.6389			42.6106
TX007182	7487-94-7	72				48.4218		54.0562	9.48463			31.8435
TX007190	122-66-7	24	189.542
TX007190	122-66-7	72	122.157						90.862
TX007192	121-14-2	24
TX007192	121-14-2	72
TX007194	51-79-6	24
TX007194	51-79-6	72
TX007196	103-33-3	24								191.765
TX007196	103-33-3	72
TX007202	577-11-7	24	114.346		98.9095				112.112
TX007202	577-11-7	72	152.518		115.817				55.7555			162.485
TX007214	60-57-1	24
TX007214	60-57-1	72			130.483				46.5737			79.6952
TX007216	56-04-2	24
TX007216	56-04-2	72						0.765838
TX007222	3147-75-9	24	130.858					142.572	137.403	129.155		138.017
TX007222	3147-75-9	72	70.6731		102.364	97.9083	195.79		36.8449	89.0385		56.5564
TX007238	56-55-3	24			38.6659			129.088	140.727			127.58
TX007238	56-55-3	72	7.70051						31.132	38.3915		34.3693
TX007242	57-97-6	24	0.623245		48.356	197.01		175.748	122.095	100.057		74.7252
TX007242	57-97-6	72	0.391	22.3148	3.00592				26.9333	35.7397		17.4703
TX007246	106-47-8	24
TX007246	106-47-8	72
TX007252	87-61-6	24
TX007252	87-61-6	72
TX007255	100-97-0	24
TX007255	100-97-0	72
TX007263	100-01-6	24
TX007263	100-01-6	72
TX007264	117-39-5	24			67.1901
TX007264	117-39-5	72	89.3375		70.6689							54.8777
TX007270	99-65-0	24
TX007270	99-65-0	72
TX007272	137-30-4	24	1.95738	15.185	2.67436	32.934	14.9643		2.75399	21.9029		5.23175
TX007272	137-30-4	72	0.195	1.45058	0.195	6.93593	0.195		0.195	0.773278		0.195
TX007278	2835-95-2	24						12.0731
TX007278	2835-95-2	72						2.73957
TX007282	115-86-6	24			135.992				116.817
TX007282	115-86-6	72	79.7034		83.3574				58.9969	151.266		97.067
TX007284	95-94-3	24
TX007284	95-94-3	72
TX007288	25155-30-0	24	125.136		135.199				124.41
TX007288	25155-30-0	72	142.17	177.109	87.0328				90.9156
TX007294	496-72-0	24
TX007294	496-72-0	72
TX007310	98-95-3	24
TX007310	98-95-3	72
TX007335	112-49-2	24
TX007335	112-49-2	72
TX007565	136-60-7	24
TX007565	136-60-7	72
TX007577	104-51-8	24
TX007577	104-51-8	72
TX007648	101-55-3	24
TX007648	101-55-3	72							174.218
TX007698	102-27-2	24
TX007698	102-27-2	72
TX007708	111-44-4	24
TX007708	111-44-4	72
TX007737	114-07-8	24
TX007737	114-07-8	72
TX007739	3844-45-9	24
TX007739	3844-45-9	72
TX007745	123-25-1	24
TX007745	123-25-1	72
TX007998	69-09-0	24	29.5677	27.871	17.2988				16.9496			47.6627
TX007998	69-09-0	72	61.8372	143.14	42.6449				6.33418			20.9954
TX008020	72178-02-0	24
TX008020	72178-02-0	72
TX008152	647-42-7	24
TX008152	647-42-7	72
TX008169	94-59-7	24
TX008169	94-59-7	72
TX008213	82469-79-2	24
TX008213	82469-79-2	72
TX008217	120-55-8	24
TX008217	120-55-8	72
TX008221	2432-87-3	24
TX008221	2432-87-3	72
TX008224	6624-73-3	24
TX008224	6624-73-3	72
TX008226	22915-73-7	24
TX008226	22915-73-7	72
TX008321	602-01-7	24
TX008321	602-01-7	72	56.9442		91.211				75.7807			137.479
TX008337	56-53-1	24	59.2247		99.6119				40.3422	87.1963		100.652
TX008337	56-53-1	72	44.4249	63.1126	47.3289				61.5168	100.093		46.9517
TX008349	102-71-6	24
TX008349	102-71-6	72
TX008357	1303-11-3	24
TX008357	1303-11-3	72
TX008361	6055-19-2	24
TX008361	6055-19-2	72
TX008367	68515-49-1	24
TX008367	68515-49-1	72
TX008373	68-26-8	24	87.8719	81.3099	51.2316				79.0214			147.241
TX008373	68-26-8	72	82.3836	81.6525	32.9909				57.8594	132.742		81.948
TX008379	81-81-2	24
TX008379	81-81-2	72
TX008381	60-56-0	24
TX008381	60-56-0	72
TX008445	55-18-5	24
TX008445	55-18-5	72
TX008463	76-44-8	24	55.1388		66.5615				83.0088			125.444
TX008463	76-44-8	72	32.403	58.5863	35.6571		171.622		35.2599			76.9523
TX008476	50-28-2	24	85.5111			153.187			29.724
TX008476	50-28-2	72	40.1977		115.383				33.7166			52.957
TX008486	629-62-9	24
TX008486	629-62-9	72
TX008488	205-99-2	24						92.6886	41.3766	61.5464		38.0775
TX008488	205-99-2	72			0.391		0.391		21.598	0.75351		0.512654
TX008510	1143-38-0	24						10.3414
TX008510	1143-38-0	72						17.6014
TX008520	33703-08-1	24
TX008520	33703-08-1	72
TX008534	58-93-5	24
TX008534	58-93-5	72
TX008552	99-54-7	24
TX008552	99-54-7	72
TX008556	1260-17-9	24
TX008556	1260-17-9	72
TX008558	13311-84-7	24	80.2649		129.923				81.5741			159.522
TX008558	13311-84-7	72	54.7842		83.4448	156.261			43.4468	97.9155		57.5394
TX008562	59-87-0	24			161.172
TX008562	59-87-0	72	158.569		73.8015				78.0814	186.062		88.0158
TX008582	50-55-5	24	101.448	71.0252	14.5159	148.425	122.889		21.819			98.1998
TX008582	50-55-5	72	39.9883		14.0847		61.2063	73.1261	10.4592			30.7508
TX008594	112-72-1	24	135.566		100.296				123.33
TX008594	112-72-1	72	134.093		143.071				107.89			173.456
TX008616	126-11-4	24
TX008616	126-11-4	72	118.938		96.6882				97.8718
TX008618	10540-29-1	24	19.8078	39.6641	12.4184	192.274		99.1183	9.21467			23.8859
TX008618	10540-29-1	72	13.6339	14.784	8.20012				5.35805	39.6786		19.9336
TX008620	98-06-6	24
TX008620	98-06-6	72
TX008643	95-83-0	24	10.7658		1.60657
TX008643	95-83-0	72	4.50149		1.94413	19.7449			4.40808	2.15413		1.58411
TX008648	110-26-9	24
TX008648	110-26-9	72
TX008650	599-79-1	24						129.683
TX008650	599-79-1	72						165.73
TX008660	842-07-9	24						6.50972	24.1409	0.728165		73.5215
TX008660	842-07-9	72	111.58	40.4732	28.4599				106.2	2.35961		21.9391
TX008666	106-25-2	24
TX008666	106-25-2	72
TX008680	4098-71-9	24
TX008680	4098-71-9	72			165.168				139.963
TX008682	66-27-3	24
TX008682	66-27-3	72
TX008702	97-56-3	24			82.8565			156.042	68.2824			115.406
TX008702	97-56-3	72	27.5153						38.516	128.083		31.8391
TX008753	1461-22-9	24	0.480672	0.449994	0.622306	4.62894	4.18924	5.76639	0.391			0.657021
TX008753	1461-22-9	72	0.391		0.391		0.391		0.391	0.391		0.391
TX008764	556-52-5	24
TX008764	556-52-5	72
TX008768	10016-20-3	24
TX008768	10016-20-3	72
TX008780	97-54-1	24
TX008780	97-54-1	72
TX008788	131-18-0	24
TX008788	131-18-0	72							156.569
TX008810	302-79-4	24			146.025				145.789			169.504
TX008810	302-79-4	72	90.6214									129.299
TX008824	112-27-6	24
TX008824	112-27-6	72
TX008838	57-83-0	24	179.641		128.577				81.8676			194.233
TX008838	57-83-0	72	100.731		90.8537				64.0749			65.5989
TX008876	51-30-9	24
TX008876	51-30-9	72			124.734				189.307
TX008906	2795-39-3	24	102.98		131.849				96.1883
TX008906	2795-39-3	72	130.911	137.781	85.0093				103.377
TX008932	112-25-4	24
TX008932	112-25-4	72
TX008968	2243-62-1	24	117.797		19.7946				196.39
TX008968	2243-62-1	72	36.6126	168.406	6.93818				57.319			135.237
TX008972	7747-35-5	24	100.82		180.858				161.992
TX008972	7747-35-5	72	77.4161		142.076				62.2664
TX008982	94-28-0	24
TX008982	94-28-0	72							140.938	190.8
TX008991	27178-16-1	24
TX008991	27178-16-1	72
TX009000	556-67-2	24
TX009000	556-67-2	72
TX009028	102-06-7	24							77.0667	20.7237
TX009028	102-06-7	72	34.3454	46.353	31.4733	109.477			18.9044			33.8646
TX009029	112-42-5	24			124.029
TX009029	112-42-5	72							177.594
TX009038	117-84-0	24
TX009038	117-84-0	72
TX009070	13292-46-1	24
TX009070	13292-46-1	72							66.9809
TX009094	106-87-6	24
TX009094	106-87-6	72
[truncated: 298 more rows]

## Sheet: Excel Table 1-info
Excel Table S1. The lowest effect concentration (LEC) for 967 chemicals across ten end points and three time points.
Description of fields
column	desc
hchem_id	ToxCast chemical identifier
chem_casrn	CAS Number
timeh	time [hours]
p53	LEC for p53 activation
SK	LEC for c-Jun activation
OS	LEC for oxidative stress
Mt	LEC for microtubules
MM	LEC for mitochondrial mass
MMP	LEC for mitochondrial membrane potential
MA	LEC for mitotic arrest
CCA	LEC for cell cycle arrest
NS	LEC for nuclear size
CN	LEC for cell number
Abbreviations:
CAS	Chemical Abstracts Service
LEC	Lowest effect concentration [10-6 Mole]
