# Supplementary material for: Using ToxCast™ Data to Reconstruct Dynamic Cell State Trajectories and Estimate Toxicological Points of Departure
Source: Environ Health Perspect. 2015 Oct 16;124(7):910–9. doi: 10.1289/ehp.1409029 (PMC4937847; doi:10.1289/ehp.1409029)
Supplement: (4.3 MB) ZIP [file ehp.1409029.s002.acco.zip › ehp.1409029.s002.acco.xlsx]

## Sheet: Excel Table S2
Excel Table S2. Perturbations of the HepG2 system produced by 967 chemicals across 10 endpoints, 10 concentrations and different time points.
hchem_id	chem_name	timeh	conc	p53	SK	OS	Mt	MM	MMP	MA	CCA	NS	CN
TV000002	Mesosulfuron-methyl	1	0.39	-0.216943	-0.0415807	0.125723	-1.12279	0.203893	0.432563	-0.608289	-1.0818	0.61251	0.129883
TV000002	Mesosulfuron-methyl	1	0.78	-0.130293	-0.0494463	0.407843	-0.715862	0.255568	0.557599	-0.676026	-0.953356	0.526863	0.0332674
TV000002	Mesosulfuron-methyl	1	1.56	0.0571268	-0.0775171	0.683423	0.108642	0.285743	0.675634	-0.69946	-0.650143	0.48077	-0.123869
TV000002	Mesosulfuron-methyl	1	3.13	0.197681	-0.138815	0.762239	0.774354	0.184829	0.703098	-0.669032	-0.361472	0.472845	-0.159046
TV000002	Mesosulfuron-methyl	1	6.25	0.142009	-0.210962	0.639397	0.689084	-0.0143512	0.621834	-0.475973	-0.291547	0.447523	-0.0545689
TV000002	Mesosulfuron-methyl	1	12.5	-0.0706701	-0.277249	0.597182	-0.0152868	-0.263009	0.483975	-0.21064	-0.44122	0.320925	-0.0583871
TV000002	Mesosulfuron-methyl	1	25	-0.261748	-0.317331	0.743917	-0.704363	-0.498352	0.362388	0.0588622	-0.650143	0.13729	-0.229065
TV000002	Mesosulfuron-methyl	1	50	-0.346369	-0.333895	0.791545	-0.975855	-0.753339	0.35179	0.152754	-0.862797	-0.00429064	-0.29842
TV000002	Mesosulfuron-methyl	1	100	-0.367613	-0.315347	0.613704	-1.01388	-0.977928	0.499713	-0.0146022	-1.11413	-0.0875641	-0.121581
TV000002	Mesosulfuron-methyl	1	200	-0.324543	-0.230972	0.394959	-0.975128	-0.945059	0.701476	-0.264629	-1.29227	-0.0725148	0.0990306
TV000002	Mesosulfuron-methyl	24	0.39	-0.291216	-0.335616	0.0160025	-0.6485	0.17974	-0.182559	0.335896	0.220275	0.349439	0.626257
TV000002	Mesosulfuron-methyl	24	0.78	-0.313262	-0.398736	-0.0388174	-0.604785	0.033616	-0.22645	0.221708	0.14366	0.0557879	0.596466
TV000002	Mesosulfuron-methyl	24	1.56	-0.338737	-0.476355	-0.0999368	-0.474027	-0.132855	-0.501964	0.0876619	0.08218	-0.406661	0.532558
TV000002	Mesosulfuron-methyl	24	3.13	-0.324136	-0.483675	-0.109829	-0.274723	-0.27784	-0.672143	-0.0821125	0.0868157	-0.69117	0.443608
TV000002	Mesosulfuron-methyl	24	6.25	-0.242061	-0.360356	-0.0721369	-0.0935264	-0.42851	-0.429024	-0.22726	0.128356	-0.598547	0.36533
TV000002	Mesosulfuron-methyl	24	12.5	-0.141952	-0.20639	-0.0443676	0.000843098	-0.611847	-0.0520911	-0.240083	0.136013	-0.37026	0.25377
TV000002	Mesosulfuron-methyl	24	25	-0.0695115	-0.0963217	-0.0190932	0.0163562	-0.6283	0.0466949	-0.031118	0.126824	-0.283454	0.0293154
TV000002	Mesosulfuron-methyl	24	50	-0.0033905	0.0402302	0.0369136	0.034698	-0.373689	0.0506842	0.331547	0.119921	-0.19804	-0.241559
TV000002	Mesosulfuron-methyl	24	100	0.0759882	0.235404	0.0823664	0.0662252	-0.0754733	0.344307	0.644957	0.118385	0.00341067	-0.418841
TV000002	Mesosulfuron-methyl	24	200	0.127601	0.368034	0.0731596	0.0484332	0.121978	0.867363	0.830066	0.121455	0.251531	-0.426153
TV000002	Mesosulfuron-methyl	72	0.39	-0.280804	-0.219112	0.0508603	-0.281747	-0.576596	0.44141	-0.982712	-0.0371001	-0.235863	0.00405574
TV000002	Mesosulfuron-methyl	72	0.78	-0.286425	-0.248466	-0.0209686	-0.268605	-0.595529	0.722732	-0.419897	-0.0769088	-0.0273822	-0.0111583
TV000002	Mesosulfuron-methyl	72	1.56	-0.232843	-0.17389	-0.125719	-0.20784	-0.656233	1.04053	0.085041	-0.0855904	0.166936	-0.00437495
TV000002	Mesosulfuron-methyl	72	3.13	-0.162253	-0.0565421	-0.176569	-0.149239	-0.716489	1.14331	0.292647	0.0399698	0.209843	0.0187511
TV000002	Mesosulfuron-methyl	72	6.25	-0.148472	-0.0360867	-0.105005	-0.148399	-0.700953	0.979199	0.219666	0.283903	0.0972947	0.0449282
TV000002	Mesosulfuron-methyl	72	12.5	-0.185529	-0.142167	0.0714436	-0.198303	-0.578116	0.448081	0.146566	0.426439	-0.0904982	0.083118
TV000002	Mesosulfuron-methyl	72	25	-0.185026	-0.235534	0.257328	-0.232048	-0.354624	-0.299569	0.0674244	0.349911	-0.295896	0.13647
TV000002	Mesosulfuron-methyl	72	50	-0.144581	-0.253188	0.328441	-0.223968	-0.176433	-0.608677	-0.0982927	0.172054	-0.369054	0.158115
TV000002	Mesosulfuron-methyl	72	100	-0.148816	-0.309631	0.21444	-0.223065	-0.153034	-0.0687484	-0.144413	0.0763145	-0.179761	0.112399
TV000002	Mesosulfuron-methyl	72	200	-0.198544	-0.426574	0.00632169	-0.242843	-0.277483	0.968476	-0.0400639	0.0618834	0.160477	0.0419714
TV000023	3-Iodo-2-propynylbutylcarbamate	1	0.39	-0.365347	0.0303262	-0.083439	-0.797841	0.276485	-0.670538	-0.527325	-3.45286	-0.652118	-0.02843
TV000023	3-Iodo-2-propynylbutylcarbamate	1	0.78	-0.290595	0.0386342	-0.293457	-0.797304	0.307792	-0.827138	-0.261987	-2.18472	-0.620799	-0.152626
TV000023	3-Iodo-2-propynylbutylcarbamate	1	1.56	-0.124238	0.2899	-0.510433	-0.768491	-0.000647049	-0.680582	0.065145	-0.964286	-0.282288	-0.385322
TV000023	3-Iodo-2-propynylbutylcarbamate	1	3.13	0.106266	0.812178	-0.422289	-0.998775	-1.09717	-0.211879	0.223911	-0.117162	0.283731	-0.639309
TV000023	3-Iodo-2-propynylbutylcarbamate	1	6.25	0.289276	1.20948	0.0277953	-1.41417	-2.82436	0.257156	0.0114929	0.242464	0.793107	-0.800062
TV000023	3-Iodo-2-propynylbutylcarbamate	1	12.5	0.368129	1.25621	0.356394	-1.51557	-3.91652	0.431606	-0.523482	0.473542	1.1487	-0.913048
TV000023	3-Iodo-2-propynylbutylcarbamate	1	25	0.460835	1.21715	-0.00641556	-0.88718	-2.98473	0.277622	-1.03385	1.07129	1.58322	-1.07487
TV000023	3-Iodo-2-propynylbutylcarbamate	1	50	0.713875	1.63565	-1.83461	1.0029	0.70843	-0.00271638	-2.12668	1.72251	2.96819	-2.01546
TV000023	3-Iodo-2-propynylbutylcarbamate	1	100	1.08674	2.13415	-5.47747	3.61638	4.59296	-0.193121	-4.38415	2.04288	4.82113	-4.53335
TV000023	3-Iodo-2-propynylbutylcarbamate	1	200	1.40586	1.93364	-9.98492	5.6209	6.7003	-0.232199	-6.93275	2.15366	5.87683	-8.2727
TV000023	3-Iodo-2-propynylbutylcarbamate	24	0.39	0.0872947	0.370755	0.137822	0.102406	-0.423576	-0.563867	-0.775991	0.435549	-0.402675	0.101217
TV000023	3-Iodo-2-propynylbutylcarbamate	24	0.78	0.035542	0.251488	0.143554	0.0391836	-0.533337	-0.352983	-0.45272	0.223798	-0.474144	0.0996207
TV000023	3-Iodo-2-propynylbutylcarbamate	24	1.56	-0.0123147	0.152965	0.186971	-0.0186397	-0.551151	-0.226027	0.187595	-0.030707	-0.568549	0.037644
TV000023	3-Iodo-2-propynylbutylcarbamate	24	3.13	0.56127	0.59979	0.0329229	0.292318	-0.647304	-0.120227	0.457709	-0.191442	0.200476	-0.242401
TV000023	3-Iodo-2-propynylbutylcarbamate	24	6.25	1.97748	1.98867	-0.814933	1.47459	-1.1166	0.205496	-0.397047	-0.294132	2.05326	-0.972043
TV000023	3-Iodo-2-propynylbutylcarbamate	24	12.5	3.35473	3.65203	-2.42211	3.04756	-1.97015	0.724914	-2.21174	-0.480391	3.74433	-2.3127
TV000023	3-Iodo-2-propynylbutylcarbamate	24	25	4.20148	4.83917	-4.13977	4.23366	-2.7579	1.13788	-3.92639	-0.738559	4.69798	-4.27023
TV000023	3-Iodo-2-propynylbutylcarbamate	24	50	4.52938	5.38818	-5.13118	4.82436	-3.02917	1.27155	-4.56284	-0.896189	4.97681	-6.18644
TV000023	3-Iodo-2-propynylbutylcarbamate	24	100	4.58286	5.51383	-5.35686	4.97575	-3.02917	0.86777	-4.56284	-0.928481	4.97681	-6.8065
TV000023	3-Iodo-2-propynylbutylcarbamate	24	200	4.58286	5.51383	-5.35686	4.97575	-3.02917	-0.600456	-4.56284	-0.928481	4.97681	-6.8065
TV000023	3-Iodo-2-propynylbutylcarbamate	72	0.39	-0.230913	-0.344458	0.0867485	-0.322221	-0.646721	-0.160334	0.216509	-0.10212	-0.198634	0.0341984
TV000023	3-Iodo-2-propynylbutylcarbamate	72	0.78	-0.234019	-0.311569	0.071512	-0.321795	-0.49981	0.121844	0.223958	-0.088456	-0.107857	0.0176379
TV000023	3-Iodo-2-propynylbutylcarbamate	72	1.56	-0.0381841	-0.0749367	0.340983	-0.189725	-0.238771	0.533748	0.322277	-0.177774	0.0780904	-0.0862742
TV000023	3-Iodo-2-propynylbutylcarbamate	72	3.13	0.829969	0.61828	0.650571	0.395079	0.3922	0.576802	0.252236	-0.554075	1.21599	-0.452933
TV000023	3-Iodo-2-propynylbutylcarbamate	72	6.25	2.12011	1.6036	0.253729	1.3779	1.31399	-0.316441	-0.657688	-1.16678	2.86865	-1.25327
TV000023	3-Iodo-2-propynylbutylcarbamate	72	12.5	3.14421	2.42452	-0.930883	2.24783	2.08285	-1.95543	-2.53763	-1.7199	4.05764	-2.57499
TV000023	3-Iodo-2-propynylbutylcarbamate	72	25	3.67672	2.84773	-2.20588	2.73477	2.50568	-3.49925	-4.65479	-1.8972	4.66302	-4.12518
TV000023	3-Iodo-2-propynylbutylcarbamate	72	50	3.82027	2.95276	-2.73361	2.87314	2.62531	-4.10957	-5.71798	-1.86991	4.83191	-4.83821
TV000023	3-Iodo-2-propynylbutylcarbamate	72	100	3.82027	2.95276	-2.73361	2.87314	2.62531	-4.10957	-6.0148	-1.86991	4.83191	-4.83821
TV000023	3-Iodo-2-propynylbutylcarbamate	72	200	3.82027	2.95276	-2.73361	2.87314	2.62531	-4.10957	-6.68725	-1.86991	4.83191	-4.83821
TV000034	Foramsulfuron	1	0.39	-0.326648	-0.498629	1.02649	-0.83664	-1.32658	-1.0575	0.141104	0.578453	-0.806069	0.272687
TV000034	Foramsulfuron	1	0.78	-0.403214	-0.596798	0.804614	-0.910958	-1.26404	-0.628217	0.136619	0.495797	-0.510173	0.299862
TV000034	Foramsulfuron	1	1.56	-0.489576	-0.7286	0.564973	-1.00523	-1.02928	-0.130064	0.134957	0.407079	-0.158747	0.334213
TV000034	Foramsulfuron	1	3.13	-0.505573	-0.801219	0.379025	-1.05334	-0.674666	0.118617	0.142041	0.367972	0.0232671	0.316504
TV000034	Foramsulfuron	1	6.25	-0.469252	-0.81381	0.304731	-1.11631	-0.369006	0.00261943	0.135247	0.442207	-0.0422026	0.23863
TV000034	Foramsulfuron	1	12.5	-0.426666	-0.780425	0.285164	-1.22806	-0.215279	-0.230881	0.121875	0.574773	-0.245206	0.131039
TV000034	Foramsulfuron	1	25	-0.41148	-0.719157	0.308644	-1.36049	-0.148892	-0.316759	0.0459061	0.656467	-0.405333	0.0445366
TV000034	Foramsulfuron	1	50	-0.432555	-0.673983	0.386839	-1.48946	-0.122858	-0.252443	-0.0817864	0.646765	-0.440505	0.0594229
TV000034	Foramsulfuron	1	100	-0.46213	-0.664497	0.453219	-1.57363	-0.111758	-0.250389	-0.198242	0.557577	-0.388271	0.151719
TV000034	Foramsulfuron	1	200	-0.480169	-0.691911	0.501327	-1.6733	-0.00196996	-0.359152	-0.31964	0.435947	-0.308716	0.213556
TV000034	Foramsulfuron	24	0.39	-0.402962	-0.977466	-0.29273	-0.35112	-0.636488	-0.0222388	-0.921444	0.575921	-0.626509	0.191015
TV000034	Foramsulfuron	24	0.78	-0.32096	-0.731916	-0.173552	-0.304124	-0.386292	0.0812514	-0.792581	0.421857	-0.327959	0.0497996
TV000034	Foramsulfuron	24	1.56	-0.200694	-0.420421	-0.0608425	-0.243086	-0.0349395	0.433529	-0.644923	0.166068	0.251122	-0.0914118
TV000034	Foramsulfuron	24	3.13	-0.0643387	-0.140347	0.0076632	-0.102654	0.087689	0.715076	-0.525698	-0.0588941	0.61383	-0.135121
TV000034	Foramsulfuron	24	6.25	0.0305736	0.0318391	0.0862591	0.0721172	-0.0994323	0.524397	-0.47254	-0.0977554	0.342107	-0.0747653
TV000034	Foramsulfuron	24	12.5	-0.000364455	0.00229291	0.201342	0.114074	-0.417905	-0.129901	-0.53701	-0.0181425	-0.408532	0.0447689
TV000034	Foramsulfuron	24	25	-0.166611	-0.262416	0.259275	-0.0494735	-0.683858	-0.876414	-0.531673	0.037182	-1.0755	0.164997
TV000034	Foramsulfuron	24	50	-0.296679	-0.519912	0.186083	-0.21896	-0.778403	-1.14548	-0.303734	-0.0010657	-1.38209	0.227104
TV000034	Foramsulfuron	24	100	-0.253497	-0.472579	0.0291127	-0.212046	-0.646463	-0.696381	0.170129	-0.0545915	-1.28546	0.19651
TV000034	Foramsulfuron	24	200	-0.138493	-0.251974	-0.0434501	-0.135185	-0.264629	0.117024	0.699362	-0.0331244	-0.60418	0.113093
TV000034	Foramsulfuron	72	0.39	-0.461472	-0.138955	-0.2163	0.00730804	-0.890524	-1.47165	-0.00300185	-0.996472	-0.156136	0.375251
TV000034	Foramsulfuron	72	0.78	-0.402437	-0.17839	-0.201721	-0.0432816	-0.888711	-1.4677	-0.207781	-0.928936	-0.0884411	0.339552
TV000034	Foramsulfuron	72	1.56	-0.339256	-0.180562	-0.185249	-0.0978066	-0.807309	-1.55574	-0.465995	-0.781479	0.00531245	0.283118
TV000034	Foramsulfuron	72	3.13	-0.328083	-0.155961	-0.195384	-0.184678	-0.638368	-1.3976	-0.574877	-0.626578	0.00817742	0.272095
TV000034	Foramsulfuron	72	6.25	-0.406261	-0.226999	-0.185882	-0.356298	-0.46693	-0.982476	-0.426501	-0.384447	-0.0750534	0.317014
TV000034	Foramsulfuron	72	12.5	-0.482423	-0.353082	-0.111881	-0.58331	-0.373179	-0.779212	-0.147131	-0.0505235	-0.118994	0.353325
TV000034	Foramsulfuron	72	25	-0.44842	-0.345446	-0.0645511	-0.697022	-0.368159	-1.09671	0.0722226	0.194684	0.0189771	0.334337
TV000034	Foramsulfuron	72	50	-0.330702	-0.195469	-0.121989	-0.590356	-0.371119	-1.68579	0.0688443	0.264643	0.154345	0.320544
TV000034	Foramsulfuron	72	100	-0.222349	-0.109754	-0.238502	-0.385778	-0.368618	-2.02684	-0.0693673	0.160434	0.15224	0.334384
TV000034	Foramsulfuron	72	200	-0.193056	-0.191624	-0.328763	-0.285223	-0.40256	-1.92095	-0.150231	0.0135994	0.0769838	0.320335
TV000060	Chlorsulfuron	1	0.39	-0.194041	-0.182487	0.184608	-0.149363	-2.02387	0.352367	-0.944326	-2.71653	-0.578616	0.62858
TV000060	Chlorsulfuron	1	0.78	-0.204906	-0.205351	0.111362	-0.20556	-1.78611	0.388265	-0.83067	-2.92831	-0.481653	0.564566
TV000060	Chlorsulfuron	1	1.56	-0.237454	-0.261801	0.0380196	-0.262819	-1.38559	0.390252	-0.590857	-2.80531	-0.385694	0.476443
TV000060	Chlorsulfuron	1	3.13	-0.280234	-0.348394	0.0720837	-0.330895	-0.938215	0.345645	-0.304248	-1.99147	-0.28543	0.374798
TV000060	Chlorsulfuron	1	6.25	-0.301284	-0.407493	0.187223	-0.34718	-0.608105	0.33593	-0.0850746	-0.880003	-0.127805	0.230056
TV000060	Chlorsulfuron	1	12.5	-0.273097	-0.370218	0.265589	-0.260021	-0.513841	0.329036	-0.0357377	-0.0860931	0.026862	0.0429063
TV000060	Chlorsulfuron	1	25	-0.201489	-0.254185	0.279945	-0.104826	-0.596283	0.27854	-0.129717	0.2993	0.0878997	-0.15216
TV000060	Chlorsulfuron	1	50	-0.142948	-0.144947	0.240785	-0.0720926	-0.554936	0.222232	-0.132371	0.402046	0.0137166	-0.337355
TV000060	Chlorsulfuron	1	100	-0.070958	-0.082862	0.137533	0.153827	-0.196295	0.24611	0.0811936	0.290346	-0.0282738	-0.601347
TV000060	Chlorsulfuron	1	200	0.0735886	-0.0481828	-0.0131159	1.00208	0.295157	0.360083	0.375951	0.136276	0.0633659	-0.982679
TV000060	Chlorsulfuron	24	0.39	-0.252064	-0.316606	-0.274215	-0.168789	-1.80791	-0.26515	0.480986	0.415891	-0.7399	0.516145
TV000060	Chlorsulfuron	24	0.78	-0.289937	-0.392755	-0.283472	-0.256687	-1.60968	-0.0223708	0.278394	0.270907	-0.549272	0.498872
TV000060	Chlorsulfuron	24	1.56	-0.255419	-0.341752	-0.299932	-0.305336	-1.2401	0.051188	0.0771841	0.0456487	-0.457886	0.487105
TV000060	Chlorsulfuron	24	3.13	-0.196126	-0.243052	-0.311253	-0.267492	-0.86567	-0.313263	0.011698	-0.104257	-0.709569	0.473021
TV000060	Chlorsulfuron	24	6.25	-0.122136	-0.167106	-0.2773	-0.153416	-0.520387	-0.767399	0.042889	-0.122715	-0.95627	0.429253
TV000060	Chlorsulfuron	24	12.5	-0.0580244	-0.14366	-0.138683	-0.0561013	-0.223659	-0.640484	-0.0249511	-0.108595	-0.780399	0.341443
TV000060	Chlorsulfuron	24	25	-0.0048633	-0.0979393	0.0076632	-0.00349486	0.0152893	-0.12459	-0.229486	-0.119453	-0.336192	0.245088
TV000060	Chlorsulfuron	24	50	0.0102086	-0.044711	0.0148142	0.0159455	0.234873	0.0581208	-0.375817	-0.0739772	-0.163407	0.137788
TV000060	Chlorsulfuron	24	100	-0.0428698	-0.0679738	-0.131507	-0.0115146	0.450203	-0.170957	-0.226721	0.059382	-0.294583	-0.00237427
TV000060	Chlorsulfuron	24	200	-0.0512303	-0.0161683	-0.310223	0.00175743	0.712062	-0.44796	0.355305	0.192964	-0.336223	-0.15295
TV000060	Chlorsulfuron	72	0.39	-0.477128	-0.397703	-0.188416	-0.126393	-0.56324	-2.68717	-0.126669	-0.872479	-0.492698	0.237901
TV000060	Chlorsulfuron	72	0.78	-0.514231	-0.406068	-0.101146	-0.227051	-0.590565	-2.09824	0.00300185	-0.81899	-0.337579	0.206679
TV000060	Chlorsulfuron	72	1.56	-0.546995	-0.398425	-0.000943525	-0.302194	-0.667878	-1.48254	0.0270955	-0.760739	-0.248278	0.190072
TV000060	Chlorsulfuron	72	3.13	-0.591659	-0.460909	0.06628	-0.381741	-0.814262	-1.22942	-0.0166921	-0.595512	-0.25501	0.171829
TV000060	Chlorsulfuron	72	6.25	-0.638365	-0.627919	0.0913675	-0.555632	-0.897995	-1.28495	-0.00808645	-0.106917	-0.286962	0.124662
TV000060	Chlorsulfuron	72	12.5	-0.656763	-0.815796	0.15461	-0.812953	-0.757494	-1.30482	0.0705302	0.675187	-0.309684	0.0560091
TV000060	Chlorsulfuron	72	25	-0.603551	-0.847349	0.214585	-0.984078	-0.454653	-1.07821	0.138086	1.30823	-0.284788	0.0218644
TV000060	Chlorsulfuron	72	50	-0.521696	-0.739627	0.145227	-0.967039	-0.214738	-0.8309	0.0581266	1.50804	-0.262361	0.0656461
TV000060	Chlorsulfuron	72	100	-0.512921	-0.74476	0.000943525	-0.913814	-0.206664	-0.734187	-0.090576	1.27186	-0.2476	0.13942
TV000060	Chlorsulfuron	72	200	-0.600723	-0.969325	-0.039972	-0.942224	-0.394221	-0.70513	-0.234786	0.789177	-0.276314	0.190879
TV000128	Primisulfuron-methyl	1	0.39	-0.164438	-0.154024	0.872233	-0.14871	0.302142	-1.58282	-0.273652	1.14483	-1.6098	0.504809
TV000128	Primisulfuron-methyl	1	0.78	-0.161153	-0.150371	0.266462	-0.0157805	0.14559	-1.30032	-0.289441	0.822426	-1.32099	0.62039
TV000128	Primisulfuron-methyl	1	1.56	-0.0786851	-0.0875225	-0.609309	0.204157	0.0867309	-0.759706	-0.0961933	0.381124	-0.860536	0.698101
TV000128	Primisulfuron-methyl	1	3.13	0.00119742	-0.0693257	-0.945308	0.304701	0.168309	-0.191194	0.162117	-0.0032969	-0.311279	0.702892
TV000128	Primisulfuron-methyl	1	6.25	-0.0260881	-0.142173	-0.512938	0.128341	0.270695	0.0543588	0.233606	-0.289401	0.0206149	0.627682
TV000128	Primisulfuron-methyl	1	12.5	-0.158677	-0.248051	-0.0106683	-0.243528	0.102335	-0.037278	0.0256565	-0.296116	-0.0598236	0.457512
TV000128	Primisulfuron-methyl	1	25	-0.293691	-0.32223	0.0924272	-0.541931	-0.273641	-0.156117	-0.29611	0.00659176	-0.317819	0.244274
TV000128	Primisulfuron-methyl	1	50	-0.332349	-0.363456	0	-0.557604	-0.646992	-0.0210206	-0.592279	0.300446	-0.421756	0.172459
TV000128	Primisulfuron-methyl	1	100	-0.30725	-0.372495	0.110195	-0.462139	-0.930702	0.262497	-0.899804	0.180292	-0.246062	0.327151
TV000128	Primisulfuron-methyl	1	200	-0.329359	-0.327441	0.372915	-0.623737	-1.22455	0.393137	-1.12087	-0.269273	-0.131108	0.651326
TV000128	Primisulfuron-methyl	24	0.39	0.202708	0.0414302	-0.330077	-0.0447332	0.124021	-2.90818	-0.445125	0.179982	-1.36648	0.473338
TV000128	Primisulfuron-methyl	24	0.78	0.0946911	-0.0778336	-0.171278	-0.124454	-0.0145282	-1.74569	-0.404533	0.229177	-1.0436	0.377222
TV000128	Primisulfuron-methyl	24	1.56	-0.0229494	-0.181026	-0.00100548	-0.204629	-0.222054	-0.370298	-0.399518	0.260172	-0.513315	0.273327
TV000128	Primisulfuron-methyl	24	3.13	-0.0655309	-0.223374	0.0964156	-0.26535	-0.406768	0.409194	-0.463587	0.225224	-0.100972	0.265355
TV000128	Primisulfuron-methyl	24	6.25	-0.0728731	-0.250884	0.0853791	-0.332122	-0.531432	0.136938	-0.548335	0.0812787	-0.108802	0.349867
TV000128	Primisulfuron-methyl	24	12.5	-0.124866	-0.263745	0.0160846	-0.410563	-0.63803	-0.682931	-0.534543	-0.111885	-0.381866	0.403354
TV000128	Primisulfuron-methyl	24	25	-0.218598	-0.24003	-0.0664135	-0.473505	-0.759719	-0.974344	-0.43129	-0.259775	-0.596168	0.342239
TV000128	Primisulfuron-methyl	24	50	-0.237474	-0.156014	-0.105707	-0.473467	-0.87291	-0.452056	-0.329958	-0.295082	-0.611946	0.236655
TV000128	Primisulfuron-methyl	24	100	-0.185941	-0.108448	0.00402172	-0.508657	-1.0492	0.120877	-0.093798	-0.0378256	-0.575742	0.159657
TV000128	Primisulfuron-methyl	24	200	-0.191485	-0.130292	0.241627	-0.660826	-1.43616	0.0877122	0.373917	0.529298	-0.574478	0.100592
TV000128	Primisulfuron-methyl	72	0.39	-0.214282	-0.192656	0.1437	-0.543865	0.29414	-1.34744	-0.345206	-0.153528	-0.705537	0.0989552
TV000128	Primisulfuron-methyl	72	0.78	-0.165153	-0.211034	0.232817	-0.567364	0.124252	-1.18617	-0.416925	-0.0960008	-0.678744	0.136642
TV000128	Primisulfuron-methyl	72	1.56	-0.0846083	-0.102673	0.300707	-0.518746	-0.0596684	-0.800373	-0.523607	0.0110756	-0.546275	0.180822
TV000128	Primisulfuron-methyl	72	3.13	-0.0351267	0.0489768	0.267831	-0.395232	-0.182851	-0.279121	-0.566837	0.111552	-0.353739	0.19697
TV000128	Primisulfuron-methyl	72	6.25	-0.0513714	0.0630739	0.197763	-0.260789	-0.295606	0.195156	-0.475937	0.158401	-0.201586	0.171346
TV000128	Primisulfuron-methyl	72	12.5	-0.108299	-0.111294	0.173201	-0.182802	-0.413004	0.559105	-0.385267	0.145938	-0.137676	0.124037
TV000128	Primisulfuron-methyl	72	25	-0.0899995	-0.223773	0.168286	-0.130108	-0.404038	0.845073	-0.232874	0.172023	-0.0941779	0.0686805
TV000128	Primisulfuron-methyl	72	50	0.0490862	-0.0539309	0.173201	-0.0863382	-0.271239	1.01713	0.0670149	0.286653	0.000274994	-0.00984711
TV000128	Primisulfuron-methyl	72	100	0.251822	0.286072	0.342624	-0.0686711	-0.185559	1.0782	0.708048	0.560174	0.164864	-0.202449
TV000128	Primisulfuron-methyl	72	200	0.4535	0.605564	0.802671	-0.0662974	-0.231483	1.13905	1.68622	0.997433	0.395872	-0.595367
TV000129	Tribenuron-methyl	1	0.39	0.151744	0.130282	-0.420171	0.11241	-1.92171	0.495892	-1.63534	0.419844	-0.937	1.03262
TV000129	Tribenuron-methyl	1	0.78	0.10404	0.048376	-0.558051	-0.107199	-1.33514	0.48594	-1.16144	0.328583	-0.848443	0.72105
TV000129	Tribenuron-methyl	1	1.56	0.0405152	-0.0653261	-0.471216	-0.309449	-0.518485	0.522788	-0.548558	0.0390451	-0.743917	0.227026
TV000129	Tribenuron-methyl	1	3.13	-0.00064075	-0.143431	-0.0254167	-0.295515	0.125795	0.52321	-0.113488	-0.447007	-0.742058	-0.196986
TV000129	Tribenuron-methyl	1	6.25	-0.0382946	-0.186002	0.461504	-0.13459	0.278789	0.36871	0.0390253	-0.671061	-0.876688	-0.253317
TV000129	Tribenuron-methyl	1	12.5	-0.0936425	-0.231688	0.600568	-0.0859989	0.0845919	0.113977	0.0301616	-0.267454	-1.00602	0.00729556
TV000129	Tribenuron-methyl	1	25	-0.14641	-0.289777	0.418483	-0.220876	-0.0384315	-0.0096114	0.0831269	0.34264	-0.958436	0.29107
TV000129	Tribenuron-methyl	1	50	-0.123271	-0.268077	0.286779	-0.291143	0.106552	0.0708046	0.191351	0.510845	-0.750643	0.337799
TV000129	Tribenuron-methyl	1	100	-0.0434769	-0.17191	0.317187	-0.170145	0.440205	0.108538	0.307601	0.0177564	-0.473486	0.18646
TV000129	Tribenuron-methyl	1	200	-0.021046	-0.130471	0.350119	-0.022556	0.655194	-0.080745	0.27942	-0.68557	-0.174262	0.117437
TV000129	Tribenuron-methyl	24	0.39	-0.391948	-0.558146	0.0378849	-0.224405	-0.142916	-0.0752554	0.0449891	0.24458	-0.065936	0.173348
TV000129	Tribenuron-methyl	24	0.78	-0.349128	-0.54394	-0.124159	-0.232241	-0.171156	0.0148216	-0.171438	0.153938	-0.0832133	0.167888
TV000129	Tribenuron-methyl	24	1.56	-0.276383	-0.473202	-0.292112	-0.233064	-0.212421	0.244888	-0.394135	0.00544544	-0.0684198	0.150752
TV000129	Tribenuron-methyl	24	3.13	-0.195553	-0.355101	-0.332507	-0.201579	-0.234749	0.38024	-0.534511	-0.10047	-0.0661166	0.1411
TV000129	Tribenuron-methyl	24	6.25	-0.162247	-0.270794	-0.242327	-0.142572	-0.202827	0.324995	-0.560144	-0.0806762	-0.124685	0.132923
TV000129	Tribenuron-methyl	24	12.5	-0.197921	-0.273182	-0.11903	-0.129025	-0.166762	0.150649	-0.573412	-0.01091	-0.241286	0.111124
TV000129	Tribenuron-methyl	24	25	-0.251617	-0.302656	-0.0251373	-0.166657	-0.159611	-0.0932116	-0.639442	-0.00545111	-0.362846	0.0911198
TV000129	Tribenuron-methyl	24	50	-0.261484	-0.321368	0.0234169	-0.201239	-0.191402	-0.438787	-0.70499	-0.0769753	-0.449366	0.096553
TV000129	Tribenuron-methyl	24	100	-0.207302	-0.330192	-0.0106492	-0.154066	-0.247316	-0.805157	-0.636026	-0.10047	-0.474367	0.110033
TV000129	Tribenuron-methyl	24	200	-0.134624	-0.337437	-0.0993769	-0.0385442	-0.287272	-0.905324	-0.393032	-0.048097	-0.396335	0.0888387
TV000129	Tribenuron-methyl	72	0.39	-0.244972	-0.187305	-0.02542	-0.136905	-0.281857	-0.365789	-0.712644	0.205516	-0.545602	0.0522469
TV000129	Tribenuron-methyl	72	0.78	-0.155326	-0.0755932	0.0674525	-0.0569056	-0.362953	-0.466676	-0.5325	0.187832	-0.572234	0.0450671
TV000129	Tribenuron-methyl	72	1.56	-0.0511162	0.0433534	0.0541084	0.0306368	-0.472887	-0.614328	-0.305574	0.130078	-0.621138	0.041329
TV000129	Tribenuron-methyl	72	3.13	0.00741283	0.0998935	-0.169678	0.0799244	-0.578135	-0.749494	-0.231276	0.042303	-0.633178	0.0461135
TV000129	Tribenuron-methyl	72	6.25	0.00873064	0.0913386	-0.419001	0.0741399	-0.702139	-0.895743	-0.431216	-0.0706617	-0.654661	0.0711825
TV000129	Tribenuron-methyl	72	12.5	-0.0684629	-0.00830846	-0.454994	-0.0172344	-0.880572	-1.05549	-0.788636	-0.145889	-0.762451	0.128081
TV000129	Tribenuron-methyl	72	25	-0.185311	-0.166752	-0.267387	-0.149512	-0.986416	-1.1025	-0.981387	-0.127961	-0.913447	0.212174
TV000129	Tribenuron-methyl	72	50	-0.264216	-0.274701	-0.0656038	-0.242403	-0.891537	-0.879793	-0.882653	-0.0363099	-0.934901	0.284365
TV000129	Tribenuron-methyl	72	100	-0.234748	-0.207677	0.0460989	-0.242357	-0.682197	-0.530567	-0.697633	0.00782921	-0.775369	0.302493
TV000129	Tribenuron-methyl	72	200	-0.140908	-0.0332521	0.0514388	-0.205009	-0.456262	-0.285001	-0.62496	-0.0177194	-0.59502	0.276846
TV000136	Rimsulfuron	1	0.39	0.217079	0.569009	-0.0562578	0.825762	0.0327228	0.129577	-1.34873	-0.399906	-0.277272	0.17239
TV000136	Rimsulfuron	1	0.78	0.0466591	0.411859	0.0220009	0.530444	-0.0443178	0.187346	-0.861077	-0.323927	0.222129	0.231322
TV000136	Rimsulfuron	1	1.56	-0.154003	0.17171	0.139213	0.178079	-0.131347	0.254291	-0.172391	-0.311527	0.901667	0.210059
TV000136	Rimsulfuron	1	3.13	-0.255274	-0.0310572	0.270826	0.0646489	-0.145787	0.295061	0.226691	-0.274452	1.22467	0.10519
TV000136	Rimsulfuron	1	6.25	-0.324709	-0.200816	0.317882	0.234373	-0.0433235	0.292674	0.177175	-0.310401	1.08218	-0.0847299
TV000136	Rimsulfuron	1	12.5	-0.460261	-0.387964	0.280564	0.330322	0.0714335	0.238968	-0.0225364	-0.364655	0.65772	-0.258763
TV000136	Rimsulfuron	1	25	-0.473431	-0.459957	0.317882	0.196239	0.163287	0.167854	-0.0571168	-0.368059	0.299722	-0.398336
TV000136	Rimsulfuron	1	50	-0.245558	-0.317534	0.462084	0.0125069	0.235017	0.0791695	-0.42757	-0.255425	0.0538528	-0.436019
TV000136	Rimsulfuron	1	100	0.0558914	-0.0392772	0.538107	0.0458061	0.331369	-0.0070204	-1.26704	-0.125785	-0.0540625	-0.257677
TV000136	Rimsulfuron	1	200	0.140593	0.0955665	0.439422	0.23689	0.342352	-0.0331015	-1.6217	0.0393114	0.00781248	-0.130413
TV000136	Rimsulfuron	24	0.39	0.331985	0.222196	-0.343495	0.241179	-0.628651	0.452904	-1.04192	0.152885	0.459374	0.197586
TV000136	Rimsulfuron	24	0.78	0.254581	0.278597	-0.269123	0.0719636	-0.719761	0.394445	-0.732893	0.0335805	0.380192	0.184265
TV000136	Rimsulfuron	24	1.56	0.213634	0.453214	-0.116647	-0.0745219	-0.73941	0.307537	-0.393289	-0.145945	0.246271	0.176492
TV000136	Rimsulfuron	24	3.13	0.254592	0.694441	0.0636143	-0.102972	-0.601072	0.250466	-0.168129	-0.333485	0.13905	0.169811
TV000136	Rimsulfuron	24	6.25	0.32552	0.891534	0.224644	-0.0441466	-0.371695	0.239276	-0.0479652	-0.315605	0.0474093	0.131895
TV000136	Rimsulfuron	24	12.5	0.341851	0.964825	0.338503	0.000381512	-0.200882	0.249303	0.0138999	-0.0307616	-0.0155776	0.0486092
TV000136	Rimsulfuron	24	25	0.314959	0.928269	0.351777	0.0333615	-0.164513	0.203601	-0.0602779	0.284392	-0.099963	-0.0307084
TV000136	Rimsulfuron	24	50	0.280831	0.820536	0.274555	0.0660724	-0.111426	0.0331179	-0.161506	0.501534	-0.235067	-0.0688293
TV000136	Rimsulfuron	24	100	0.246208	0.716006	0.241289	0.018115	0.0204976	-0.211355	-0.083752	0.568993	-0.359683	-0.0816045
TV000136	Rimsulfuron	24	200	0.201928	0.6732	0.365045	-0.20239	0.204277	-0.361062	0.133469	0.516739	-0.376797	-0.123968
TV000136	Rimsulfuron	72	0.39	-0.353331	-0.155224	-0.461282	-0.146839	-1.18337	-0.799835	-0.498143	-0.0969813	-0.781137	0.222747
TV000136	Rimsulfuron	72	0.78	-0.316557	-0.06217	-0.226976	-0.204625	-1.14018	-0.668084	-0.58974	0.061775	-0.771717	0.204495
TV000136	Rimsulfuron	72	1.56	-0.27425	0.0125507	-0.0367039	-0.264792	-1.03971	-0.488165	-0.608432	0.263438	-0.729146	0.181757
TV000136	Rimsulfuron	72	3.13	-0.238642	0.0326327	-0.00470282	-0.271668	-0.869104	-0.291369	-0.567142	0.389508	-0.613465	0.158456
TV000136	Rimsulfuron	72	6.25	-0.241919	-0.0332351	-0.0894938	-0.21845	-0.612598	-0.11321	-0.526369	0.362321	-0.408278	0.136818
TV000136	Rimsulfuron	72	12.5	-0.275564	-0.144144	-0.117816	-0.132842	-0.399199	0.0244734	-0.600837	0.250744	-0.216788	0.12902
TV000136	Rimsulfuron	72	25	-0.31729	-0.26299	-0.042355	-0.060367	-0.371059	0.0524648	-0.718352	0.194832	-0.197692	0.12768
TV000136	Rimsulfuron	72	50	-0.346356	-0.348962	0.149752	-0.0487252	-0.572163	-0.00564842	-0.787528	0.271494	-0.30574	0.115329
TV000136	Rimsulfuron	72	100	-0.387782	-0.462292	0.302095	-0.156038	-0.807726	-0.00571302	-0.7106	0.402102	-0.317112	0.0989929
TV000136	Rimsulfuron	72	200	-0.530078	-0.803715	0.196478	-0.420165	-0.756519	0.11932	-0.389877	0.490156	-0.106949	0.0930909
TV000138	Prosulfuron	1	0.39	0.0416357	-0.202103	-0.611713	-0.032795	0.145728	-0.225918	-0.161732	-0.158945	0.165478	0.150579
TV000138	Prosulfuron	1	0.78	0.00943019	-0.189125	-0.430672	-0.151294	-0.0900979	0.0942936	-0.257855	-0.0377117	0.129807	0.165218
TV000138	Prosulfuron	1	1.56	-0.039043	-0.178297	-0.200042	-0.232865	-0.269966	0.448486	-0.400251	-0.0528195	0.125341	0.203907
TV000138	Prosulfuron	1	3.13	-0.0877728	-0.209744	-0.0061168	-0.249068	-0.197403	0.621154	-0.530095	-0.0709663	0.153587	0.226461
TV000138	Prosulfuron	1	6.25	-0.0973221	-0.249728	0.103864	-0.190746	0.0263287	0.546912	-0.563816	0.0916731	0.160242	0.182166
TV000138	Prosulfuron	1	12.5	-0.0507782	-0.244866	0.161529	-0.113889	0.191787	0.365637	-0.450497	0.312093	0.134293	0.0674593
TV000138	Prosulfuron	1	25	0.0146325	-0.189384	0.203624	-0.00616977	0.3514	0.264243	-0.249665	0.450644	0.14326	-0.048021
TV000138	Prosulfuron	1	50	0.033623	-0.137807	0.170394	0.116619	0.55954	0.288008	-0.0733133	0.541425	0.214637	-0.115447
TV000138	Prosulfuron	1	100	0.0151372	-0.096341	0.101645	0.188807	0.686453	0.292839	-0.0467821	0.810941	0.273121	-0.134552
TV000138	Prosulfuron	1	200	0.0526906	0.00808854	0.0472394	0.279807	0.515695	0.132765	-0.189868	1.04798	0.252078	-0.123705
TV000138	Prosulfuron	24	0.39	0.00358388	-0.312028	-0.18881	-0.000736862	0.067686	0.0431783	0.167489	0.10281	-0.0313848	-0.0913402
TV000138	Prosulfuron	24	0.78	-0.0149697	-0.276952	-0.12897	-0.0229065	0.0622362	0.0965318	0.089818	0.0355285	0.00282781	-0.0695349
TV000138	Prosulfuron	24	1.56	-0.0674629	-0.321911	-0.0868505	-0.107077	0.177577	0.240047	0.111665	-0.00759455	0.0979334	-0.0457253
TV000138	Prosulfuron	24	3.13	-0.122972	-0.432525	-0.088735	-0.212442	0.32338	0.376645	0.221716	0.0151518	0.170517	-0.0304585
TV000138	Prosulfuron	24	6.25	-0.12546	-0.428684	-0.0943893	-0.205324	0.36601	0.320469	0.275532	0.0505647	0.145033	-0.0242104
TV000138	Prosulfuron	24	12.5	-0.0962091	-0.319166	-0.0504442	-0.118405	0.26247	0.0835393	0.20938	0.0528159	0.042241	-0.0345274
TV000138	Prosulfuron	24	25	-0.111328	-0.344946	0.0234659	-0.124502	0.107896	-0.112654	0.143178	0.0490632	-0.035765	-0.0646549
TV000138	Prosulfuron	24	50	-0.160191	-0.52532	0.0959176	-0.183449	0.00174461	-0.12809	0.158941	0.0385396	-0.0510594	-0.110266
TV000138	Prosulfuron	24	100	-0.159014	-0.630478	0.156969	-0.152445	-0.0495638	-0.209294	0.225835	-0.00303633	-0.0637243	-0.143042
TV000138	Prosulfuron	24	200	-0.0964392	-0.587021	0.21353	-0.085942	-0.055652	-0.580705	0.369819	-0.0411594	-0.0852406	-0.14242
TV000138	Prosulfuron	72	0.39	0.152254	-0.32214	0.304635	-0.110639	0.0740617	-0.149314	-0.192533	-0.147482	-0.132343	-0.0206524
TV000138	Prosulfuron	72	0.78	0.129642	-0.398637	0.12719	-0.106747	0.0153972	0.237704	-0.239572	-0.0525405	-0.0657713	-0.000946163
TV000138	Prosulfuron	72	1.56	0.178348	-0.268156	-0.0462523	0.0284464	0.0622829	0.622177	-0.288067	0.0136631	0.102124	-0.00785279
TV000138	Prosulfuron	72	3.13	0.273119	0.0584869	-0.0967006	0.203331	0.174068	0.772845	-0.343438	-0.0235757	0.23637	-0.0385007
TV000138	Prosulfuron	72	6.25	0.300553	0.254002	-0.0802643	0.229456	0.238649	0.663142	-0.413834	-0.119258	0.245625	-0.064287
TV000138	Prosulfuron	72	12.5	0.240933	0.210431	-0.0714637	0.115344	0.172497	0.539526	-0.45674	-0.135752	0.168231	-0.0663876
TV000138	Prosulfuron	72	25	0.195188	0.135681	-0.111972	0.068077	0.0780406	0.562209	-0.453003	-0.0697989	0.162862	-0.0673237
TV000138	Prosulfuron	72	50	0.220043	0.178582	-0.165498	0.163144	0.0920753	0.663773	-0.423323	-0.0627249	0.260496	-0.0704288
TV000138	Prosulfuron	72	100	0.215656	0.13714	-0.242753	0.211825	0.178268	0.688827	-0.452021	-0.184428	0.325793	-0.0489982
TV000138	Prosulfuron	72	200	0.096092	-0.19363	-0.39858	0.0934913	0.217884	0.568565	-0.57685	-0.357345	0.283023	-0.00890799
TV000151	Metsulfuron-methyl	1	0.39	-0.371675	-0.585184	0.651091	-0.138122	0.883885	-0.155408	0.573054	0.272293	0.585444	-0.069512
TV000151	Metsulfuron-methyl	1	0.78	-0.29002	-0.502603	0.635937	-0.119933	1.02806	-0.00715429	0.51273	0.0532298	1.16133	-0.0862107
TV000151	Metsulfuron-methyl	1	1.56	-0.136161	-0.316419	0.552549	-0.0580917	1.20438	0.192218	0.477187	-0.231663	1.797	-0.12281
TV000151	Metsulfuron-methyl	1	3.13	0.0592745	-0.0482969	0.613201	0.130924	1.08881	0.283445	0.42417	-0.310455	1.80635	-0.130617
TV000151	Metsulfuron-methyl	1	6.25	0.235518	0.205579	0.878141	0.404065	0.63446	0.136531	0.279341	-0.0177564	1.00294	-0.188378
TV000151	Metsulfuron-methyl	1	12.5	0.302286	0.307256	1.05691	0.53745	0.109214	-0.137101	0.066976	0.222958	-0.171621	-0.263844
TV000151	Metsulfuron-methyl	1	25	0.259016	0.259366	0.810078	0.457159	-0.207507	-0.289153	-0.089774	-0.167341	-0.820509	-0.218974
TV000151	Metsulfuron-methyl	1	50	0.195466	0.250159	0.279175	0.28576	-0.44154	-0.244101	-0.10179	-0.816447	-0.896516	-0.0243652
TV000151	Metsulfuron-methyl	1	100	0.200423	0.429577	0.0228698	0.174837	-1.01019	-0.275863	0.00660426	-0.925922	-1.03971	0.214056
TV000151	Metsulfuron-methyl	1	200	0.242258	0.688708	0.205647	0.0802633	-1.9201	-0.679588	0.129925	-0.526331	-1.3816	0.37246
TV000151	Metsulfuron-methyl	24	0.39	-0.358716	-0.411795	-0.202036	-0.0651782	0.431724	0.683003	0.633764	0.0916161	0.00744671	0.162048
TV000151	Metsulfuron-methyl	24	0.78	-0.246183	-0.282669	-0.148958	-0.0417575	0.252576	0.430805	0.357197	-0.0261108	-0.129188	0.142242
TV000151	Metsulfuron-methyl	24	1.56	-0.0724602	-0.0711141	-0.105357	0.0152079	0.0856199	0.0723783	-0.0522802	-0.190711	-0.257829	0.119637
TV000151	Metsulfuron-methyl	24	3.13	0.0597845	0.128443	-0.0498663	0.052015	0.110074	-0.219759	-0.421171	-0.26033	-0.226408	0.0876997
TV000151	Metsulfuron-methyl	24	6.25	0.0813262	0.233644	0.0600008	0.0247457	0.194912	-0.602394	-0.564744	-0.191978	-0.0980739	0.0434363
TV000151	Metsulfuron-methyl	24	12.5	0.0386558	0.259187	0.202567	-0.0156161	0.143856	-1.36954	-0.449225	-0.114754	-0.040223	-0.00519481
TV000151	Metsulfuron-methyl	24	25	0.0393302	0.315395	0.379959	-0.00268624	-0.0536688	-2.26971	-0.116561	-0.0905612	-0.0853885	-0.055266
TV000151	Metsulfuron-methyl	24	50	0.0936535	0.414744	0.620108	0.0136473	-0.193539	-2.448	0.363882	-0.0979903	-0.115442	-0.135226
TV000151	Metsulfuron-methyl	24	100	0.163521	0.513625	0.922552	-0.0378487	-0.1693	-1.99659	1.11508	-0.10233	-0.0747027	-0.287132
TV000151	Metsulfuron-methyl	24	200	0.206033	0.549755	1.18619	-0.164954	-0.0400571	-1.82063	2.08252	-0.137835	0.00637903	-0.475101
TV000151	Metsulfuron-methyl	72	0.39	0.00384669	0.189843	0.214485	0.0611328	-0.323275	-0.169832	-0.863265	-0.429046	-0.395587	0.131008
TV000151	Metsulfuron-methyl	72	0.78	-0.0348082	0.0656926	0.121432	0.0299921	-0.323576	-0.0108754	-0.715823	-0.32724	-0.314518	0.169015
TV000151	Metsulfuron-methyl	72	1.56	-0.0722917	-0.10008	0.0494365	-0.0326715	-0.376055	0.119206	-0.488999	-0.217588	-0.296523	0.217061
TV000151	Metsulfuron-methyl	72	3.13	-0.0663135	-0.188765	0.0427609	-0.104293	-0.371369	0.128811	-0.200933	-0.164236	-0.309699	0.240048
TV000151	Metsulfuron-methyl	72	6.25	-0.0206577	-0.153907	0.0167112	-0.133782	-0.231888	0.0447501	0.0344327	-0.193409	-0.258142	0.215261
TV000151	Metsulfuron-methyl	72	12.5	0.0183174	-0.0707832	-0.0629231	-0.102755	-0.0854664	-0.035162	0.0570942	-0.251534	-0.151294	0.155439
TV000151	Metsulfuron-methyl	72	25	0.0161357	-0.0216903	-0.0582324	-0.0584626	-0.0346071	0.0128417	-0.0959852	-0.297558	-0.00318269	0.0527285
TV000151	Metsulfuron-methyl	72	50	0.0303115	-0.0142979	0.143393	-0.0142243	-0.00692079	0.236372	-0.190762	-0.329951	0.298388	-0.10535
TV000151	Metsulfuron-methyl	72	100	0.140405	0.00737724	0.490501	0.0485348	0.228368	0.570228	0.0994313	-0.402957	0.798047	-0.321586
TV000151	Metsulfuron-methyl	72	200	0.298646	0.0442757	0.843764	0.08883	0.648741	0.833465	0.792982	-0.55173	1.26383	-0.579644
TV000178	EPTC	1	0.39	-1.00256	-0.750774	1.01647	-0.0125069	0.762517	-0.864716	-0.497339	-1.76562	-1.33073	-1.92384
TV000178	EPTC	1	0.78	-0.948529	-0.689791	0.672146	-0.0614613	0.436648	-0.923317	-0.30321	-1.2878	-1.25294	-1.68649
TV000178	EPTC	1	1.56	-0.913655	-0.645295	0.303282	-0.138665	0.0284561	-0.752321	-0.0770452	-0.747634	-0.819118	-1.3588
TV000178	EPTC	1	3.13	-0.907844	-0.623036	0.0236303	-0.237422	-0.167294	-0.322552	0.0960971	-0.37828	-0.223665	-1.07143
TV000178	EPTC	1	6.25	-0.958059	-0.623032	-0.0122257	-0.345174	-0.07094	0.0735169	0.0589374	-0.175378	0.0823139	-0.872982
TV000178	EPTC	1	12.5	-1.01988	-0.610753	0.0806333	-0.436081	0.0701494	0.168126	-0.205066	0.0371629	-0.11946	-0.769313
TV000178	EPTC	1	25	-1.05256	-0.586163	0.132707	-0.500674	0.109722	0.014981	-0.55927	0.186074	-0.566191	-0.677313
TV000178	EPTC	1	50	-1.05718	-0.597181	0.158728	-0.617039	0.0969344	-0.158266	-0.802064	0.200802	-0.893916	-0.764314
TV000178	EPTC	1	100	-1.03316	-0.630634	0.179863	-0.781263	-0.0105627	-0.434694	-0.674102	0.230169	-1.15682	-1.10501
TV000178	EPTC	1	200	-1.04836	-0.695576	0.210739	-0.895608	-0.300621	-1.07173	-0.224972	0.540722	-1.596	-1.51591
TV000178	EPTC	24	0.39	-0.124189	-0.100603	-0.463839	0.292348	-0.00262859	-0.210456	0.559932	-0.0196613	-0.861122	0.425832
TV000178	EPTC	24	0.78	-0.137133	-0.21959	-0.426505	0.182289	0.193416	0.0105712	0.311477	0.10533	-0.605545	0.385834
TV000178	EPTC	24	1.56	-0.141354	-0.411323	-0.375659	0.128148	0.153844	0.274169	-0.232407	0.177638	-0.355691	0.357335
TV000178	EPTC	24	3.13	-0.140828	-0.593143	-0.248023	0.177493	-0.188453	0.376709	-0.794865	0.139268	-0.30978	0.350933
TV000178	EPTC	24	6.25	-0.164475	-0.652669	-0.0981586	0.180774	-0.570145	0.250416	-1.00395	0.170581	-0.435359	0.368622
TV000178	EPTC	24	12.5	-0.230992	-0.600603	-0.0226276	-0.0113039	-0.549224	0.0589317	-0.883012	0.375628	-0.483704	0.381262
TV000178	EPTC	24	25	-0.284833	-0.450584	0.00586405	-0.208152	-0.18775	-0.00211128	-0.736864	0.581822	-0.390155	0.365718
TV000178	EPTC	24	50	-0.271261	-0.251792	0.00335101	-0.231023	0.162515	0.0692952	-0.705331	0.608424	-0.264755	0.293463
TV000178	EPTC	24	100	-0.216592	-0.119577	-0.0536596	-0.173754	0.439699	0.183205	-0.58151	0.472053	-0.128292	0.18844
TV000178	EPTC	24	200	-0.183017	-0.183144	-0.237056	-0.235888	0.759431	0.31098	-0.229405	0.445674	0.0645031	0.0895292
TV000178	EPTC	72	0.39	-0.00101773	-0.0893818	-0.734961	0.179376	-0.431227	-0.0295989	-0.211976	0.719666	-0.299675	0.281748
TV000178	EPTC	72	0.78	0.11675	-0.0288926	-0.684119	0.200816	-0.486728	-0.0666092	-0.0733272	0.620667	-0.372155	0.227099
TV000178	EPTC	72	1.56	0.179255	0.0302198	-0.607714	0.187861	-0.550355	-0.100716	-0.0192126	0.442921	-0.349356	0.186844
TV000178	EPTC	72	3.13	0.119308	0.0454356	-0.493187	0.107225	-0.462849	-0.0909203	-0.150851	0.227551	-0.205351	0.17212
TV000178	EPTC	72	6.25	-0.0144107	-0.0366543	-0.416679	0.0215833	-0.110078	-0.00394764	-0.329248	0.043474	0.00478657	0.139141
TV000178	EPTC	72	12.5	-0.0886008	-0.163027	-0.384227	-0.00473589	0.22332	0.0492153	-0.324816	-0.0889418	0.10726	0.074438
TV000178	EPTC	72	25	-0.0843212	-0.215766	-0.309927	-0.0245313	0.280825	-0.0236036	-0.125913	-0.166253	0.0546836	0.0403899
TV000178	EPTC	72	50	-0.109028	-0.213877	-0.188436	-0.12781	0.125104	-0.151746	0.0121131	-0.147738	-0.055843	0.076198
TV000178	EPTC	72	100	-0.190848	-0.243847	-0.0536609	-0.289451	-0.0224079	-0.195112	0.0258071	-0.0590542	-0.113397	0.113079
TV000178	EPTC	72	200	-0.318143	-0.403091	-0.00156749	-0.442879	0.0069923	-0.111839	0.020556	0.0353108	-0.0540658	0.109314
TV000189	Bensulfuron-methyl	1	0.39	-0.161999	-0.251128	0.603345	-0.575016	0.444325	-0.235287	0.592094	-0.0648835	-0.0674699	0.289053
TV000189	Bensulfuron-methyl	1	0.78	-0.151447	-0.239571	0.418659	-0.540022	0.338045	-0.036742	0.418135	0.168626	-0.0650317	0.270737
TV000189	Bensulfuron-methyl	1	1.56	-0.13881	-0.23785	0.145999	-0.51289	0.244559	0.230411	0.339574	0.466081	-0.00892844	0.225077
TV000189	Bensulfuron-methyl	1	3.13	-0.136965	-0.277613	-0.112415	-0.498671	0.170229	0.400273	0.319587	0.628793	0.0522487	0.182071
TV000189	Bensulfuron-methyl	1	6.25	-0.146938	-0.355205	-0.251282	-0.478462	0.0833116	0.376615	0.228089	0.636755	0.039344	0.174412
TV000189	Bensulfuron-methyl	1	12.5	-0.174801	-0.445846	-0.282182	-0.458865	-0.0317361	0.301683	0.0529717	0.750461	-0.02028	0.203667
TV000189	Bensulfuron-methyl	1	25	-0.200895	-0.504416	-0.291455	-0.423911	-0.141566	0.313472	-0.0447239	1.0586	-0.0697082	0.237883
TV000189	Bensulfuron-methyl	1	50	-0.206539	-0.486461	-0.288364	-0.379897	-0.263051	0.381146	-0.0330771	1.19262	-0.0823019	0.242532
TV000189	Bensulfuron-methyl	1	100	-0.205766	-0.455321	-0.255916	-0.399772	-0.356086	0.385047	-0.00988839	1.08187	-0.0790319	0.216944
TV000189	Bensulfuron-methyl	1	200	-0.238892	-0.512679	-0.203416	-0.544677	-0.351355	0.301833	0.0537371	0.913068	-0.0861098	0.177281
TV000189	Bensulfuron-methyl	24	0.39	0.127313	0.289029	-0.0391748	0.456348	-0.397902	-0.294973	-0.219343	-0.43294	-0.481039	0.411708
TV000189	Bensulfuron-methyl	24	0.78	0.170034	0.354579	-0.0150593	0.494905	-0.262375	-0.188051	-0.220616	-0.404221	-0.424055	0.359376
TV000189	Bensulfuron-methyl	24	1.56	0.252679	0.438255	-0.0101297	0.536104	-0.147575	-0.0786774	-0.199246	-0.234391	-0.34744	0.313674
TV000189	Bensulfuron-methyl	24	3.13	0.302694	0.408762	-0.0430137	0.471814	-0.148608	0.0160089	-0.18514	0.0472745	-0.298863	0.337318
TV000189	Bensulfuron-methyl	24	6.25	0.250459	0.19845	-0.0918794	0.24963	-0.207455	0.0630688	-0.17156	0.247443	-0.277654	0.39385
TV000189	Bensulfuron-methyl	24	12.5	0.129452	-0.0751393	-0.131488	-0.0249453	-0.222092	0.0455212	-0.153098	0.243963	-0.280061	0.405162
TV000189	Bensulfuron-methyl	24	25	0.0653465	-0.193572	-0.15683	-0.160309	-0.193449	-0.0215039	-0.146484	0.135083	-0.2596	0.370873
TV000189	Bensulfuron-methyl	24	50	0.101486	-0.147949	-0.155727	-0.138611	-0.184808	-0.0916834	-0.156144	0.0556208	-0.204697	0.342846
TV000189	Bensulfuron-methyl	24	100	0.131725	-0.138575	-0.0940781	-0.170381	-0.192181	-0.0996265	-0.188379	0.0582255	-0.109102	0.319143
TV000189	Bensulfuron-methyl	24	200	0.0976676	-0.255699	-0.00793909	-0.357235	-0.181463	-0.0502865	-0.232538	-0.00898954	0.0156991	0.271209
TV000189	Bensulfuron-methyl	72	0.39	-0.231473	-0.521003	0.0704658	-0.398227	0.246506	-0.266797	0.58562	-0.262411	0.118815	0.0536579
TV000189	Bensulfuron-methyl	72	0.78	-0.349957	-0.653847	-0.0154997	-0.537585	0.214129	-0.0519515	0.29446	-0.184839	0.14424	0.112478
TV000189	Bensulfuron-methyl	72	1.56	-0.374335	-0.622337	-0.0534361	-0.597904	0.257879	0.281281	-0.0712225	-0.0968302	0.225885	0.162914
TV000189	Bensulfuron-methyl	72	3.13	-0.211777	-0.287932	-0.0164842	-0.441362	0.333827	0.544635	-0.272018	-0.0403352	0.333872	0.18056
TV000189	Bensulfuron-methyl	72	6.25	-0.0182558	0.0539677	0.0233511	-0.234481	0.337501	0.584701	-0.19962	-0.0389598	0.377224	0.177067
TV000189	Bensulfuron-methyl	72	12.5	-0.0327085	0.0290743	-0.0243618	-0.23557	0.197319	0.378503	-0.0547951	-0.053541	0.318226	0.198566
TV000189	Bensulfuron-methyl	72	25	-0.306028	-0.423797	-0.131989	-0.514722	-0.0142248	0.0702607	0.000372122	-0.0415148	0.19767	0.24638
TV000189	Bensulfuron-methyl	72	50	-0.691199	-1.0588	-0.245643	-0.919754	-0.142188	-0.181702	-0.00526362	-0.0279853	0.100384	0.286424
TV000189	Bensulfuron-methyl	72	100	-1.00335	-1.58234	-0.353911	-1.23109	-0.148998	-0.408481	-0.0562496	-0.0571016	0.0397147	0.295024
TV000189	Bensulfuron-methyl	72	200	-1.15845	-1.90464	-0.449669	-1.36885	-0.127515	-0.726525	-0.178317	-0.134992	-0.0288815	0.266551
TV000212	Oxasulfuron	1	0.39	-0.140994	-0.147454	2.36818	-0.0981036	1.41396	-1.46578	-0.851901	0.00289838	-0.357866	0.372535
TV000212	Oxasulfuron	1	0.78	-0.0968167	-0.125531	1.90074	0.0172746	1.46077	-0.774403	-0.782988	0.00482905	-0.26549	0.332447
TV000212	Oxasulfuron	1	1.56	0.00751295	-0.0388207	1.13291	0.221416	1.67451	-0.0420854	-0.495642	0.00354203	0.0101371	0.183338
TV000212	Oxasulfuron	1	3.13	0.0992802	0.0580245	0.507321	0.409455	1.83513	0.397727	0.0642652	-0.0125755	0.464137	-0.113504
TV000212	Oxasulfuron	1	6.25	0.0950782	0.0715995	0.288302	0.464962	1.58462	0.500592	0.539946	-0.0423765	0.842634	-0.338439
TV000212	Oxasulfuron	1	12.5	0.0293069	0.00989627	0.388631	0.41895	1.04434	0.429715	0.519708	-0.00805705	0.792788	-0.362069
TV000212	Oxasulfuron	1	25	0.00464115	-0.00770251	0.480957	0.393548	0.714462	0.349497	0.0903496	0.151789	0.322442	-0.149737
TV000212	Oxasulfuron	1	50	0.0570659	0.0840906	0.420294	0.451244	0.71762	0.301956	-0.306872	0.295518	-0.179981	0.0484113
TV000212	Oxasulfuron	1	100	0.17155	0.255175	0.280377	0.58965	0.607311	0.194782	-0.352777	0.249926	-0.451712	0.0287688
TV000212	Oxasulfuron	1	200	0.302969	0.425041	0.206386	0.711123	0.153086	-0.0911943	-0.12619	0.0674668	-0.584567	-0.0677598
TV000212	Oxasulfuron	24	0.39	-0.572774	-0.668029	-0.533045	-0.566301	-0.696561	0.254696	-0.197555	-0.361061	-0.0813625	0.24455
TV000212	Oxasulfuron	24	0.78	-0.528921	-0.564185	-0.323259	-0.592529	-0.51385	0.443565	-0.276061	0.0142289	-0.0180646	0.194712
TV000212	Oxasulfuron	24	1.56	-0.52806	-0.519245	-0.0803945	-0.66525	-0.332768	0.676882	-0.263099	0.712747	0.0473575	0.149612
TV000212	Oxasulfuron	24	3.13	-0.553092	-0.526704	0.0540472	-0.699037	-0.248077	0.719264	-0.117932	1.04494	0.0350851	0.135499
TV000212	Oxasulfuron	24	6.25	-0.559551	-0.511579	0.0739885	-0.665197	-0.224169	0.488756	0.083722	0.714264	-0.0563588	0.140614
TV000212	Oxasulfuron	24	12.5	-0.50463	-0.421258	0.0437274	-0.585082	-0.137533	0.146934	0.211039	-0.0453585	-0.132692	0.140067
TV000212	Oxasulfuron	24	25	-0.402225	-0.286476	0.0134351	-0.507963	0.015454	-0.0583045	0.267348	-0.437065	-0.119594	0.127074
TV000212	Oxasulfuron	24	50	-0.280507	-0.128623	-0.00172289	-0.450216	0.131946	-0.157891	0.375326	-0.293942	-0.0846778	0.0891252
TV000212	Oxasulfuron	24	100	-0.181155	0.0441014	0.0946031	-0.442931	0.16032	-0.32404	0.664361	-0.102109	-0.0707086	-0.0197066
TV000212	Oxasulfuron	24	200	-0.175541	0.1537	0.31973	-0.537568	0.139585	-0.583985	1.12577	0.0595726	-0.00176463	-0.202028
TV000212	Oxasulfuron	72	0.39	-0.0193993	0.176476	0.247346	-0.051813	-0.326488	-0.687632	-0.516448	-0.0134086	-0.315658	0.0988777
TV000212	Oxasulfuron	72	0.78	-0.0290912	0.162184	0.188717	-0.0699901	-0.440583	-0.0740546	-0.582797	0.00200675	-0.260894	0.149781
TV000212	Oxasulfuron	72	1.56	0.000669139	0.168564	0.116869	-0.0570768	-0.538632	0.38989	-0.643735	-0.0204696	-0.195837	0.176824
TV000212	Oxasulfuron	72	3.13	0.0564474	0.182728	0.0930112	-0.0217191	-0.573066	0.362923	-0.659884	-0.0461487	-0.174303	0.155121
TV000212	Oxasulfuron	72	6.25	0.0646498	0.148379	0.0988659	-0.0441474	-0.551143	-0.134831	-0.584393	0.000669094	-0.229965	0.113555
TV000212	Oxasulfuron	72	12.5	0.00199819	0.0689414	0.0700256	-0.1419	-0.546275	-0.666035	-0.475502	0.111861	-0.349151	0.0893523
TV000212	Oxasulfuron	72	25	-0.0537573	0.0282179	-0.00362094	-0.212056	-0.520552	-0.787258	-0.371109	0.193061	-0.427352	0.0674943
TV000212	Oxasulfuron	72	50	-0.0524791	0.0327908	-0.0834554	-0.1857	-0.453236	-0.584169	-0.369486	0.15686	-0.419941	0.0421935
TV000212	Oxasulfuron	72	100	-0.0278075	0.00741716	-0.114389	-0.137809	-0.438024	-0.275998	-0.470452	0.0692022	-0.294726	0.0159808
TV000212	Oxasulfuron	72	200	-0.0326991	-0.0903821	-0.118031	-0.15897	-0.555254	-0.000891281	-0.56397	0.0422209	-0.062652	-0.0313377
TV000222	Triflusulfuron-methyl	1	0.39	0.571483	0.577125	-0.0162727	1.34625	-0.124342	0.341904	-0.548905	1.67376	0.966593	0.0840893
TV000222	Triflusulfuron-methyl	1	0.78	0.374979	0.412074	0.199215	1.17598	0.28127	0.357926	-0.434028	1.39995	1.18387	-0.111078
TV000222	Triflusulfuron-methyl	1	1.56	0.21343	0.247035	0.187025	1.07051	0.876427	0.386039	-0.166007	1.40487	1.53112	-0.422469
TV000222	Triflusulfuron-methyl	1	3.13	0.20976	0.130462	-0.036616	1.06493	1.5698	0.428923	0.108167	1.73923	1.7757	-0.799715
TV000222	Triflusulfuron-methyl	1	6.25	0.294465	0.0496076	-0.0528925	1.12188	2.00048	0.475656	0.0915253	1.88638	1.80204	-1.06898
TV000222	Triflusulfuron-methyl	1	12.5	0.314534	0.00948693	0.296702	1.18177	2.09112	0.476897	-0.177633	1.57882	1.67893	-1.02466
TV000222	Triflusulfuron-methyl	1	25	0.310801	0.0931746	0.454999	1.29373	1.94678	0.445803	-0.431882	1.17726	1.62189	-0.632011
TV000222	Triflusulfuron-methyl	1	50	0.402102	0.335732	-0.00813605	1.43176	1.7768	0.464212	-0.403067	0.972256	1.71219	-0.0306056
TV000222	Triflusulfuron-methyl	1	100	0.532411	0.599003	-0.603154	1.45624	1.6404	0.557578	-0.0617241	0.838662	1.89189	0.418207
TV000222	Triflusulfuron-methyl	1	200	0.592157	0.775729	-0.615403	1.373	1.3221	0.61717	0.381931	0.676181	2.01824	0.505407
TV000222	Triflusulfuron-methyl	24	0.39	-0.130658	-0.237787	-0.615978	-0.0283005	0.368252	0.434309	-0.113396	0.104018	-0.425114	-0.296632
TV000222	Triflusulfuron-methyl	24	0.78	-0.251247	-0.436112	-0.404728	-0.141347	0.273059	0.379223	-0.0858757	0.256952	-0.443257	-0.362576
TV000222	Triflusulfuron-methyl	24	1.56	-0.388444	-0.704555	-0.155781	-0.218298	0.00793597	0.183439	-0.0540038	0.476118	-0.533287	-0.387516
TV000222	Triflusulfuron-methyl	24	3.13	-0.436542	-0.865338	0.0598306	-0.234497	-0.291392	-0.015925	-0.176995	0.530381	-0.540736	-0.279116
TV000222	Triflusulfuron-methyl	24	6.25	-0.411484	-0.877546	0.196528	-0.272074	-0.382536	-0.152421	-0.325263	0.380141	-0.450075	-0.0949649
TV000222	Triflusulfuron-methyl	24	12.5	-0.413148	-0.857506	0.271419	-0.400266	-0.314093	-0.346413	-0.219385	0.215768	-0.455467	0.0247305
TV000222	Triflusulfuron-methyl	24	25	-0.486013	-0.876725	0.311688	-0.537181	-0.28165	-0.689576	0.155545	0.240724	-0.599324	0.0545021
TV000222	Triflusulfuron-methyl	24	50	-0.569573	-0.86661	0.376799	-0.602918	-0.391791	-0.982037	0.487761	0.444621	-0.678287	0.0563934
TV000222	Triflusulfuron-methyl	24	100	-0.623205	-0.816529	0.511476	-0.701276	-0.528939	-1.08252	0.669268	0.625373	-0.569915	-0.00498577
TV000222	Triflusulfuron-methyl	24	200	-0.638877	-0.765308	0.680855	-0.886921	-0.619592	-1.30455	0.975438	0.628449	-0.512422	-0.200049
TV000222	Triflusulfuron-methyl	72	0.39	-0.324077	-0.67387	-0.447274	-0.118855	0.209182	0.49185	0.463513	-0.204453	0.32809	-0.243884
TV000222	Triflusulfuron-methyl	72	0.78	-0.393035	-0.600048	-0.360689	-0.122034	0.11159	0.261962	0.26326	-0.237693	0.231485	-0.170941
TV000222	Triflusulfuron-methyl	72	1.56	-0.461062	-0.463407	-0.21094	-0.110801	0.0302912	-0.242212	0.0559518	-0.266015	0.0775716	-0.149872
TV000222	Triflusulfuron-methyl	72	3.13	-0.512574	-0.397973	-0.154103	-0.101747	0.00228282	-0.956636	-0.0232441	-0.275603	-0.093762	-0.206573
TV000222	Triflusulfuron-methyl	72	6.25	-0.579307	-0.507671	-0.248464	-0.154404	-0.0427756	-1.64666	-0.0642363	-0.27764	-0.281981	-0.261427
TV000222	Triflusulfuron-methyl	72	12.5	-0.643648	-0.733503	-0.323663	-0.240854	-0.151668	-1.99388	-0.160079	-0.345811	-0.451644	-0.237622
TV000222	Triflusulfuron-methyl	72	25	-0.66298	-0.939764	-0.240696	-0.277947	-0.228016	-2.1033	-0.1477	-0.489233	-0.593141	-0.205411
TV000222	Triflusulfuron-methyl	72	50	-0.684305	-1.15122	-0.124439	-0.258734	-0.261345	-1.91582	0.0125148	-0.617424	-0.672556	-0.26898
TV000222	Triflusulfuron-methyl	72	100	-0.726126	-1.38344	-0.0973817	-0.218549	-0.2382	-1.14	0.159216	-0.650196	-0.524318	-0.415413
TV000222	Triflusulfuron-methyl	72	200	-0.744081	-1.54081	-0.0703507	-0.201095	-0.0985141	-0.115565	0.237768	-0.673186	-0.0430568	-0.576512
TV000225	Halosulfuron-methyl	1	0.39	0.763139	0.480592	-2.01528	1.30364	0.222235	0.261191	-0.186122	-0.412455	0.850015	-0.7558
TV000225	Halosulfuron-methyl	1	0.78	0.516596	0.343174	-1.64648	1.14186	0.167965	0.291304	0.167369	-0.360118	0.887351	-0.649261
TV000225	Halosulfuron-methyl	1	1.56	0.22108	0.132224	-1.21995	1.08251	0.0956324	0.328353	0.365695	-0.34879	0.867219	-0.464768
TV000225	Halosulfuron-methyl	1	3.13	0.0591058	-0.0446693	-1.03256	1.18778	0.0730556	0.342358	0.36264	-0.32957	0.770234	-0.360348
TV000225	Halosulfuron-methyl	1	6.25	0.0509436	-0.115839	-1.13531	1.25311	0.112225	0.300735	0.373834	-0.266611	0.594548	-0.364675
TV000225	Halosulfuron-methyl	1	12.5	0.0103988	-0.150698	-1.1237	1.05978	0.116569	0.229308	0.44526	-0.269971	0.41813	-0.188139
TV000225	Halosulfuron-methyl	1	25	-0.143833	-0.216943	-0.731866	0.699644	0.0519852	0.18405	0.311728	-0.520571	0.332559	0.258785
TV000225	Halosulfuron-methyl	1	50	-0.205066	-0.271431	-0.365317	0.572094	-0.0664499	0.196163	0.00291775	-0.91071	0.350912	0.650632
TV000225	Halosulfuron-methyl	1	100	-0.0857197	-0.261048	-0.383349	0.792151	-0.145548	0.20348	-0.0939379	-1.21999	0.353259	0.615265
TV000225	Halosulfuron-methyl	1	200	-0.0103988	-0.275	-0.664319	1.01182	-0.219532	0.127568	-0.0716625	-1.13515	0.17885	0.212469
TV000225	Halosulfuron-methyl	24	0.39	-0.0288249	-0.15984	-0.0838792	-0.158399	-0.675584	0.422191	-0.449039	-0.73206	-0.103466	0.0184388
TV000225	Halosulfuron-methyl	24	0.78	0.0268962	-0.0506498	-0.0796805	-0.0932422	-0.47286	0.502944	-0.355248	-0.496541	0.102509	0.0130397
TV000225	Halosulfuron-methyl	24	1.56	0.0835704	0.0505817	-0.0503034	-0.0380261	-0.247371	0.585021	-0.361944	-0.226683	0.34482	0.0456217
TV000225	Halosulfuron-methyl	24	3.13	0.0620178	0.0060403	-0.0603728	-0.060691	-0.192913	0.579026	-0.453542	-0.094223	0.487047	0.103605
TV000225	Halosulfuron-methyl	24	6.25	-0.0180167	-0.0931538	-0.118328	-0.123907	-0.299965	0.480052	-0.525638	-0.139604	0.46582	0.125744
TV000225	Halosulfuron-methyl	24	12.5	-0.0635318	-0.051322	-0.189854	-0.144924	-0.260853	0.35361	-0.477577	-0.205387	0.364132	0.10569
TV000225	Halosulfuron-methyl	24	25	0.0134634	0.229358	-0.22525	-0.0772998	0.054485	0.205224	-0.377053	-0.225389	0.203955	0.109111
TV000225	Halosulfuron-methyl	24	50	0.140462	0.492349	-0.173011	0.0345101	0.358189	0.00695478	-0.259308	-0.258505	-0.0504876	0.135096
TV000225	Halosulfuron-methyl	24	100	0.243024	0.625673	-0.0217893	0.152306	0.603831	-0.18738	0.00345003	-0.279417	-0.194725	0.0999503
TV000225	Halosulfuron-methyl	24	200	0.292901	0.700127	0.227141	0.201265	1.04992	-0.343742	0.425352	-0.204743	-0.0395081	-0.039356
TV000225	Halosulfuron-methyl	72	0.39	-0.0254137	0.109037	-0.156887	0.0654161	-0.472464	-0.0760841	-0.279499	-0.35263	-0.540425	-0.0547928
TV000225	Halosulfuron-methyl	72	0.78	-0.0695875	0.0483982	-0.184017	0.0150857	-0.261032	0.0586804	-0.201575	-0.265126	-0.251985	-0.0484848
TV000225	Halosulfuron-methyl	72	1.56	-0.106021	-0.00157796	-0.244052	-0.0110737	-0.101499	0.221705	-0.104278	-0.164095	-0.011055	-0.0324203
TV000225	Halosulfuron-methyl	72	3.13	-0.114191	-0.0293178	-0.312464	0.01912	-0.0385656	0.317334	-0.0627145	-0.151605	0.113407	0.00552603
TV000225	Halosulfuron-methyl	72	6.25	-0.0983354	-0.0487319	-0.291542	0.0656411	0.00719893	0.310004	-0.0948309	-0.191375	0.155649	0.0506439
TV000225	Halosulfuron-methyl	72	12.5	-0.0591442	-0.0414183	-0.173919	0.101929	0.0723873	0.226041	-0.198731	-0.130599	0.130681	0.075874
TV000225	Halosulfuron-methyl	72	25	-0.0217603	-0.020582	-0.0593156	0.111305	0.0838958	0.133893	-0.284942	0.075138	0.0135118	0.0723688
TV000225	Halosulfuron-methyl	72	50	0.00101773	0.00888719	-0.0122291	0.0860915	-0.14696	-0.0207929	-0.214795	0.271877	-0.23046	0.0628773
TV000225	Halosulfuron-methyl	72	100	-0.00745846	0.00110152	-0.00783852	0.0380222	-0.467761	-0.245263	0.0158752	0.316053	-0.363346	0.0355865
TV000225	Halosulfuron-methyl	72	200	-0.0636374	-0.093144	0.0159837	0.00214772	-0.440692	-0.425341	0.225339	0.215899	-0.225515	-0.047962
TV000261	Ethametsulfuron methyl	1	0.39	0.416658	0.0461816	-0.3988	0.556132	0.437782	0.526596	-0.893173	-0.212382	0.200009	-1.0134
TV000261	Ethametsulfuron methyl	1	0.78	0.333806	0.0633335	-0.088926	0.403901	0.0969781	0.695929	-0.994754	-0.383665	0.260217	-0.576641
TV000261	Ethametsulfuron methyl	1	1.56	0.208593	0.0720181	0.202555	0.177587	-0.320382	0.759946	-0.969774	-0.437781	0.238136	0.0230374
TV000261	Ethametsulfuron methyl	1	3.13	0.0984936	0.0688802	0.266462	0.00197064	-0.472123	0.577829	-0.603269	-0.105839	0.0729401	0.613827
TV000261	Ethametsulfuron methyl	1	6.25	0.0121351	0.0312909	0.202555	-0.0535446	-0.288092	0.232625	0.119612	0.554013	-0.0824998	0.967565
TV000261	Ethametsulfuron methyl	1	12.5	-0.0984559	-0.0648752	0.127961	-0.11866	-0.118078	-0.0926505	0.78931	1.11104	-0.139661	1.12774
TV000261	Ethametsulfuron methyl	1	25	-0.234297	-0.203422	0.0320005	-0.256786	-0.176893	-0.34331	0.853884	1.21221	-0.243376	1.16568
TV000261	Ethametsulfuron methyl	1	50	-0.380455	-0.369322	-0.0320073	-0.475096	-0.332477	-0.621083	0.269907	0.968933	-0.502308	1.06369
TV000261	Ethametsulfuron methyl	1	100	-0.481984	-0.500317	-0.106718	-0.707425	-0.398992	-0.780194	-0.46191	0.655592	-0.68006	0.962422
TV000261	Ethametsulfuron methyl	1	200	-0.532968	-0.557456	-0.470126	-0.918328	-0.314094	-0.667391	-0.766359	0.422917	-0.472141	0.881991
TV000261	Ethametsulfuron methyl	24	0.39	-0.100753	0.042645	-0.0150848	0.263228	-1.15986	-2.58848	0.165076	-0.0770826	-1.15777	-0.010364
TV000261	Ethametsulfuron methyl	24	0.78	-0.000556569	0.190453	0.0773508	0.27029	-1.04104	-1.64577	-0.0915652	-0.0510451	-0.970843	-0.0433206
TV000261	Ethametsulfuron methyl	24	1.56	0.156425	0.49525	0.186606	0.262981	-0.886581	-0.414234	-0.366387	-0.0473393	-0.563109	-0.0889071
TV000261	Ethametsulfuron methyl	24	3.13	0.272238	0.715614	0.19061	0.24902	-0.880583	0.132869	-0.395368	-0.0621834	-0.300154	-0.0789114
TV000261	Ethametsulfuron methyl	24	6.25	0.259514	0.622213	0.0693209	0.238625	-0.978487	-0.284932	-0.0413817	0.00627543	-0.39479	-0.0322907
TV000261	Ethametsulfuron methyl	24	12.5	0.114937	0.198678	-0.0684277	0.237344	-0.928665	-0.830605	0.323798	0.21582	-0.533159	-0.00661997
TV000261	Ethametsulfuron methyl	24	25	-0.0221322	-0.177804	-0.148064	0.257443	-0.656211	-0.803034	0.262609	0.407872	-0.4667	-0.00125782
TV000261	Ethametsulfuron methyl	24	50	-0.0856902	-0.279256	-0.119821	0.211261	-0.351371	-0.427868	-0.0257862	0.477642	-0.310503	0.00266553
TV000261	Ethametsulfuron methyl	24	100	-0.0748739	-0.112011	0.0482353	0.084849	-0.189585	-0.23843	-0.118419	0.509084	-0.291374	0.0312914
TV000261	Ethametsulfuron methyl	24	200	-0.0290336	0.184898	0.284594	-0.0480045	-0.186842	-0.0742334	0.0961546	0.677298	-0.242117	0.0657415
TV000261	Ethametsulfuron methyl	72	0.39	-0.29668	-0.463466	0.105025	-0.452381	-0.154675	0.0343997	0.031719	0.54788	-0.388201	0.181495
TV000261	Ethametsulfuron methyl	72	0.78	-0.210949	-0.32544	-0.0947642	-0.3297	-0.24224	0.207892	-0.0690441	0.522809	-0.277346	0.18291
TV000261	Ethametsulfuron methyl	72	1.56	-0.125589	-0.139989	-0.282337	-0.215044	-0.366385	0.382684	-0.192912	0.44807	-0.280635	0.173346
TV000261	Ethametsulfuron methyl	72	3.13	-0.0921261	-0.0128966	-0.329412	-0.161837	-0.445751	0.316852	-0.150628	0.321799	-0.495509	0.154008
TV000261	Ethametsulfuron methyl	72	6.25	-0.125361	-0.00188675	-0.370128	-0.131512	-0.388648	0.0182183	0.0944691	0.172023	-0.674864	0.139404
TV000261	Ethametsulfuron methyl	72	12.5	-0.14411	-0.0162815	-0.547915	-0.0623081	-0.180636	-0.118706	0.263118	0.0595877	-0.504499	0.132335
TV000261	Ethametsulfuron methyl	72	25	-0.113616	0.0403671	-0.796991	-0.0474054	0.109188	-0.0749175	0.133093	0.0599997	-0.129127	0.110176
TV000261	Ethametsulfuron methyl	72	50	-0.000598988	0.221345	-0.818021	-0.114762	0.239029	-0.0525727	-0.0705424	0.160006	0.0837209	0.0415449
TV000261	Ethametsulfuron methyl	72	100	0.184615	0.473789	-0.528508	-0.125432	0.0595627	-0.0401991	0.0467779	0.263691	0.136443	-0.0713109
TV000261	Ethametsulfuron methyl	72	200	0.371697	0.721122	-0.132328	0.0115577	-0.325321	0.247139	0.438466	0.369171	0.235983	-0.189659
TV000263	Diquat dibromide	1	0.39	-1.23727	-1.11037	0.25192	-0.696453	0.255244	0.529937	-0.714993	-1.85608	0.544993	0.105898
TV000263	Diquat dibromide	1	0.78	-1.08814	-1.01608	0.161402	-0.355874	0.297786	0.372972	-0.7531	-2.11483	0.390789	-0.00435294
TV000263	Diquat dibromide	1	1.6	-0.938647	-0.936386	-0.00544659	0.0541853	0.366461	0.21068	-0.813217	-2.22485	0.203957	-0.121644
TV000263	Diquat dibromide	1	3.1	-0.800328	-0.849997	-0.263732	0.435097	0.218241	0.123813	-0.962261	-1.84782	0.111711	-0.160085
TV000263	Diquat dibromide	1	6.3	-0.616986	-0.687548	-0.528428	0.691553	-0.184644	0.0753381	-1.25314	-1.11056	0.146622	-0.100057
TV000263	Diquat dibromide	1	13	-0.308772	-0.378244	-0.717044	0.847773	-0.43419	0.0534933	-1.42297	-0.46575	0.238199	-0.0760584
TV000263	Diquat dibromide	1	25	-0.0104531	-0.0767896	-0.731714	0.892698	-0.295766	0.129306	-1.20076	-0.0260802	0.272561	-0.192313
TV000263	Diquat dibromide	1	50	0.116851	0.0693644	-0.597957	0.852874	-0.21279	0.226112	-0.746799	0.0780379	0.121287	-0.291678
TV000263	Diquat dibromide	1	100	0.114768	0.132871	-0.398697	0.774211	-0.591692	0.172638	-0.434513	0.0404336	-0.157881	-0.328508
TV000263	Diquat dibromide	1	200	0.10543	0.234139	-0.190882	0.613848	-0.854185	0.0401051	-0.327981	0.333085	-0.17226	-0.45553
TV000263	Diquat dibromide	24	0.39	-0.248864	-0.459072	0.0984295	-0.367944	0.111207	0.15529	-0.433746	0.0238091	-0.12207	0.196904
TV000263	Diquat dibromide	24	0.78	-0.184228	-0.352932	0.0300924	-0.244107	-0.0627675	0.0453107	-0.524225	0.16292	-0.249191	0.188731
TV000263	Diquat dibromide	24	1.6	-0.0840208	-0.166843	-0.0208216	-0.0827672	-0.169278	-0.0222131	-0.570813	0.283505	-0.319178	0.159637
TV000263	Diquat dibromide	24	3.1	0.00511582	0.0240825	0.023246	0.046776	-0.0932537	-0.0148181	-0.471018	0.273469	-0.260316	0.126019
TV000263	Diquat dibromide	24	6.3	0.0522285	0.184293	0.166538	0.103659	0.0442989	0.0171558	-0.180338	0.18704	-0.169341	0.108082
TV000263	Diquat dibromide	24	13	0.0866728	0.341335	0.299178	0.0901515	0.053065	-0.000603659	0.11326	0.221203	-0.159679	0.0980285
TV000263	Diquat dibromide	24	25	0.15326	0.532368	0.394491	0.0139488	-0.0589069	-0.121094	0.31033	0.393741	-0.240543	0.0614233
TV000263	Diquat dibromide	24	50	0.280507	0.736227	0.570935	-0.142195	-0.201187	-0.282869	0.643335	0.449021	-0.346796	-0.0154228
TV000263	Diquat dibromide	24	100	0.435979	0.785748	0.94782	-0.294398	-0.400522	-0.407248	1.22639	0.0190545	-0.441647	-0.148676
TV000263	Diquat dibromide	24	200	0.539796	0.521816	1.46189	-0.323912	-0.724923	-0.377832	1.77391	-1.06758	-0.461078	-0.348204
TV000263	Diquat dibromide	72	0.39	-0.0448891	0.0433064	-0.343594	0.0368138	-0.346745	-0.510764	0.435636	0.347483	-0.541036	0.283474
TV000263	Diquat dibromide	72	0.78	-0.0627973	0.0245122	-0.258612	0.00967217	-0.327803	-0.474421	0.348227	0.307813	-0.491122	0.22837
TV000263	Diquat dibromide	72	1.6	-0.0523249	0.0634338	-0.213663	0.00507124	-0.306163	-0.496679	0.252758	0.306252	-0.439614	0.146762
TV000263	Diquat dibromide	72	3.1	-0.00578083	0.157051	-0.182718	0.0077948	-0.284372	-0.668305	0.262284	0.350746	-0.42256	0.0712089
TV000263	Diquat dibromide	72	6.3	0.0542851	0.281129	0.0025556	-0.0467624	-0.271235	-1.00765	0.474057	0.448827	-0.425205	0.0260597
TV000263	Diquat dibromide	72	13	0.169035	0.404035	0.472267	-0.186472	-0.272109	-1.55992	0.951269	0.525129	-0.416153	-0.0286235
TV000263	Diquat dibromide	72	25	0.472457	0.540371	1.14904	-0.346563	-0.204285	-2.30683	1.7082	0.427491	-0.328806	-0.165662
TV000263	Diquat dibromide	72	50	1.03319	0.403532	1.5394	-0.218509	0.0278334	-2.90847	2.52759	0.0515724	0.088022	-0.470295
TV000263	Diquat dibromide	72	100	1.67489	-0.351338	1.19749	0.39019	0.161923	-3.16645	2.65145	-0.651623	1.41109	-0.975556
TV000263	Diquat dibromide	72	200	2.1555	-1.59692	0.306061	1.10022	-0.176958	-3.15898	1.50336	-1.52945	2.85669	-1.61005
TV000264	Chlorsulfuron	1	0.39	-0.30122	-0.437467	-2.00119	0.487584	0.643455	-0.430146	0.587282	0.894249	-0.669275	-0.740098
TV000264	Chlorsulfuron	1	0.78	-0.234416	-0.357341	-1.49524	0.256599	0.892499	-0.280812	0.231497	0.448796	-0.542186	-0.866845
TV000264	Chlorsulfuron	1	1.56	-0.12936	-0.223744	-0.918549	0.0739298	1.08834	-0.200131	0.000728294	0.0189809	-0.468141	-1.04972
TV000264	Chlorsulfuron	1	3.13	0.00257174	-0.0779155	-0.43783	0.0635281	1.08904	-0.313117	-0.0321938	0.203671	-0.526745	-1.17311
TV000264	Chlorsulfuron	1	6.25	0.110724	0.0340206	-0.10979	0.164065	0.951106	-0.485882	-0.116552	0.776656	-0.592239	-0.973794
TV000264	Chlorsulfuron	1	12.5	0.151605	0.10739	0.098923	0.14943	0.723635	-0.526338	-0.406536	0.752243	-0.62964	-0.390162
TV000264	Chlorsulfuron	1	25	0.0954991	0.100689	0.188797	0.00387898	0.417391	-0.389445	-0.591661	-0.0358995	-0.703416	0.00752813
TV000264	Chlorsulfuron	1	50	0.00808347	0.0515506	0.0629584	-0.0776362	0.137817	-0.261878	-0.42225	-0.51909	-0.809055	-0.142064
TV000264	Chlorsulfuron	1	100	-0.0706222	-0.0126127	-0.120593	-0.187148	0.0219967	-0.0901857	-0.299348	0.00210993	-0.680295	-0.617658
TV000264	Chlorsulfuron	1	200	-0.126384	-0.0466116	-0.289944	-0.442153	0.0960631	0.247382	-0.573106	0.752243	-0.199776	-0.929908
TV000264	Chlorsulfuron	24	0.39	0.406856	0.357064	0.520268	0.539293	-0.488629	-0.184829	-0.28022	-0.325215	-0.976213	0.163173
TV000264	Chlorsulfuron	24	0.78	0.279657	0.190732	0.293479	0.264422	-0.511914	-0.465133	-0.532678	-0.188813	-1.23473	0.25368
TV000264	Chlorsulfuron	24	1.56	0.0963942	-0.0762948	-0.0364334	-0.0543776	-0.53637	-0.699298	-0.783862	-0.0662827	-1.35569	0.288203
TV000264	Chlorsulfuron	24	3.13	-0.0462874	-0.354379	-0.26405	-0.144372	-0.416211	-0.57578	-0.779837	0.0176478	-1.05716	0.205498
TV000264	Chlorsulfuron	24	6.25	-0.0809084	-0.478552	-0.265097	0.00797386	-0.141518	-0.190009	-0.478977	0.129425	-0.521263	0.108738
TV000264	Chlorsulfuron	24	12.5	-0.0300403	-0.334262	-0.0979189	0.155401	0.14746	0.150504	-0.108255	0.279587	-0.126861	0.0985555
TV000264	Chlorsulfuron	24	25	-0.0519081	-0.250209	0.103929	0.109691	0.316233	0.384339	-0.00168767	0.38695	0.125425	0.134217
TV000264	Chlorsulfuron	24	50	-0.223509	-0.513199	0.252117	-0.0564705	0.266004	0.533005	-0.149264	0.469435	0.295288	0.090808
TV000264	Chlorsulfuron	24	100	-0.369993	-0.762615	0.294512	-0.113744	0.0982331	0.499205	-0.340149	0.609248	0.238272	-0.0855605
TV000264	Chlorsulfuron	24	200	-0.314888	-0.652484	0.213823	0.00320731	0.000730261	0.236689	-0.223157	0.794459	-0.0746865	-0.363191
TV000264	Chlorsulfuron	72	0.39	0.0650096	-0.176695	-0.161056	0.49857	-0.782901	-0.722796	-0.688957	-0.103113	-0.924762	0.25833
TV000264	Chlorsulfuron	72	0.78	0.0195557	-0.20088	-0.16928	0.42763	-0.736159	-0.877863	-0.44762	-0.0604988	-0.88771	0.335844
TV000264	Chlorsulfuron	72	1.56	-0.023638	-0.216602	-0.201448	0.336505	-0.682559	-1.04613	-0.12759	-0.03277	-0.867481	0.379577
TV000264	Chlorsulfuron	72	3.13	-0.0505737	-0.227629	-0.22391	0.247979	-0.618242	-1.08578	0.0767759	0.00782636	-0.859846	0.364267
TV000264	Chlorsulfuron	72	6.25	-0.178073	-0.426619	-0.241891	0.0901911	-0.563945	-0.878238	0.0499077	0.193013	-0.749089	0.357359
TV000264	Chlorsulfuron	72	12.5	-0.511431	-0.937535	-0.265881	-0.214886	-0.532752	-0.687677	-0.0113432	0.434239	-0.540448	0.403874
TV000264	Chlorsulfuron	72	25	-0.813096	-1.33399	-0.274882	-0.520553	-0.466631	-0.688159	0.0259436	0.665882	-0.37874	0.422307
TV000264	Chlorsulfuron	72	50	-0.732891	-1.10184	-0.246387	-0.605801	-0.2833	-0.636849	0.0667656	0.884891	-0.277971	0.322285
TV000264	Chlorsulfuron	72	100	-0.314976	-0.382546	-0.233648	-0.449802	-0.106643	-0.315326	-0.150391	0.962182	-0.178166	0.185838
TV000264	Chlorsulfuron	72	200	0.0740911	0.247548	-0.316921	-0.257984	-0.0471356	0.339692	-0.578686	0.817219	-0.00719653	0.114177
TV000267	Triasulfuron	1	0.39	0.246716	0.12721	0.985323	0.961487	2.57854	-1.65744	0.557065	0.696675	-0.95891	-0.502833
TV000267	Triasulfuron	1	0.78	0.175698	0.094375	0.362273	0.787176	2.28323	-1.02214	0.537637	0.655592	-0.680407	-0.160124
TV000267	Triasulfuron	1	1.56	0.0622572	0.0228589	-0.512938	0.544319	1.79164	-0.220617	0.389136	0.737652	-0.238048	0.0655946
TV000267	Triasulfuron	1	3.13	-0.0725944	-0.0752506	-1.0921	0.244063	1.10684	0.0956942	0.0718536	0.803626	-0.0798753	0.127637
TV000267	Triasulfuron	1	6.25	-0.11982	-0.0891767	-1.2462	0.0194003	0.559101	-0.180115	-0.216793	0.598533	-0.285203	0.0645021
TV000267	Triasulfuron	1	12.5	-0.0298398	0.0246793	-1.34304	0.0304627	0.434094	-0.693484	-0.22296	0.0296416	-0.562365	-0.0885544
TV000267	Triasulfuron	1	25	0.0985975	0.164408	-1.49381	0.181991	0.60858	-0.708322	0.00850687	-0.522705	-0.567237	-0.343821
TV000267	Triasulfuron	1	50	0.118582	0.176133	-1.2713	0.247603	0.621107	-0.270708	0.166503	-0.573876	-0.340067	-0.622751
TV000267	Triasulfuron	1	100	0.00631339	0.0433425	-0.516506	0.152715	0.434357	0.0587196	-0.014053	-0.249171	-0.0166338	-0.764624
TV000267	Triasulfuron	1	200	-0.169381	-0.134822	0.39065	0.023725	0.408581	0.124751	-0.535671	0.00659176	0.363408	-0.85415
TV000267	Triasulfuron	24	0.39	0.227083	0.485102	-0.517966	0.331335	-0.88379	0.87496	-0.378858	0.108347	-0.279459	-0.029847
TV000267	Triasulfuron	24	0.78	0.204002	0.352003	-0.33413	0.328483	-0.685822	0.79596	-0.29193	0.0462794	-0.168733	0.0129922
TV000267	Triasulfuron	24	1.56	0.1084	-0.000100251	-0.154119	0.317743	-0.296023	0.764041	-0.214342	0.0694749	-0.0245932	0.0832838
TV000267	Triasulfuron	24	3.13	-0.0774092	-0.541117	-0.113772	0.298653	0.0914537	0.782786	-0.216938	0.196945	0.0595725	0.16521
TV000267	Triasulfuron	24	6.25	-0.233943	-0.906887	-0.179355	0.274311	0.257909	0.812461	-0.280331	0.261642	0.119827	0.227071
TV000267	Triasulfuron	24	12.5	-0.27338	-0.898744	-0.215722	0.187794	0.199733	0.833859	-0.263102	0.112417	0.271589	0.275554
TV000267	Triasulfuron	24	25	-0.154467	-0.525169	-0.178345	0.0714795	0.125901	0.821244	-0.093428	-0.146993	0.494825	0.308731
TV000267	Triasulfuron	24	50	0.0264085	-0.0572581	-0.121838	0.0311718	0.161139	0.753937	0.119953	-0.299024	0.61696	0.272657
TV000267	Triasulfuron	24	100	0.123154	0.191011	-0.0664135	0.0607006	0.260611	0.47228	0.281975	-0.371231	0.50117	0.167967
TV000267	Triasulfuron	24	200	0.111558	0.199333	0.0261343	0.109043	0.360206	-0.123081	0.389098	-0.437172	0.194847	0.0688293
TV000267	Triasulfuron	72	0.39	0.972789	1.66402	-0.0324975	0.80526	0.961153	1.37686	0.990743	0.030223	0.237825	-0.569547
TV000267	Triasulfuron	72	0.78	0.85192	1.4139	-0.123819	0.636809	0.836517	1.17846	0.628731	0.152375	0.137925	-0.390403
TV000267	Triasulfuron	72	1.56	0.626335	1.06231	-0.199775	0.355325	0.523829	0.853136	0.099039	0.261348	-0.0373173	-0.142515
TV000267	Triasulfuron	72	3.13	0.348285	0.695692	-0.205462	0.0806045	0.092622	0.438435	-0.263171	0.264081	-0.200978	0.0636963
TV000267	Triasulfuron	72	6.25	0.143481	0.429489	-0.215416	-0.0125461	-0.271682	-0.0200964	-0.262925	0.152777	-0.255521	0.163369
TV000267	Triasulfuron	72	12.5	0.0640648	0.292994	-0.258827	0.0683631	-0.334203	-0.28272	-0.0972558	0.0248216	-0.175529	0.191376
TV000267	Triasulfuron	72	25	0.052893	0.223751	-0.286614	0.157657	-0.201013	-0.139629	0.0312069	-0.0673486	-0.0379472	0.19514
TV000267	Triasulfuron	72	50	0.0133573	0.0986432	-0.280912	0.134484	-0.17918	0.32604	0.0606435	-0.123574	0.0535406	0.185958
TV000267	Triasulfuron	72	100	-0.102898	-0.173595	-0.298021	0.00155334	-0.30996	0.577515	-0.00379948	-0.16444	0.0271703	0.17547
TV000267	Triasulfuron	72	200	-0.250794	-0.467473	-0.355121	-0.121925	-0.48361	0.308588	-0.225515	-0.229688	-0.156865	0.168596
TV000290	Dibutyl phthalate	1	0.39	-0.139166	-0.576448	0.534852	-0.258188	2.32745	0.218612	0.910509	-0.0746587	0.336009	-1.00256
TV000290	Dibutyl phthalate	1	0.78	-0.216273	-0.622242	0.301984	-0.222137	2.05275	0.168651	0.805477	-0.0177564	0.366293	-0.939554
TV000290	Dibutyl phthalate	1	1.56	-0.329906	-0.644851	1.15636e-14	-0.207749	1.5403	0.038395	0.70612	-0.160202	0.466378	-0.870068
TV000290	Dibutyl phthalate	1	3.13	-0.395739	-0.595581	-0.22388	-0.180312	0.970765	-0.120698	0.579658	-0.281781	0.482546	-0.747803
TV000290	Dibutyl phthalate	1	6.25	-0.356178	-0.480416	-0.226427	-0.0917537	0.541381	-0.255352	0.46862	-0.181624	0.311994	-0.585273
TV000290	Dibutyl phthalate	1	12.5	-0.282422	-0.380875	-0.0889857	0.0047003	0.301719	-0.363075	0.391521	-0.0461949	-0.0363159	-0.452312
TV000290	Dibutyl phthalate	1	25	-0.262955	-0.330773	-1.15636e-14	0.0088798	0.136655	-0.459183	0.293182	-0.0960231	-0.432616	-0.37867
TV000290	Dibutyl phthalate	1	50	-0.270652	-0.259608	-0.116968	-0.0845063	-0.0619836	-0.558448	0.104852	0.0532298	-0.758689	-0.346074
TV000290	Dibutyl phthalate	1	100	-0.184081	-0.0243241	-0.3564	-0.130684	-0.33941	-0.635307	-0.145804	0.830792	-0.976858	-0.302836
TV000290	Dibutyl phthalate	1	200	0.0173839	0.384161	-0.506963	-0.0546915	-0.637292	-0.622049	-0.275525	1.93947	-0.986767	-0.227966
TV000290	Dibutyl phthalate	24	0.39	0.109348	0.2818	0.0744536	0.318554	-0.352856	0.479352	-0.425185	0.131115	0.0694409	0.0360309
TV000290	Dibutyl phthalate	24	0.78	0.0239837	0.0983127	-0.00724109	0.262414	-0.309021	0.471446	-0.550306	0.118775	0.0125595	0.0745971
TV000290	Dibutyl phthalate	24	1.56	-0.0717194	-0.0953452	-0.0507194	0.169628	-0.279197	0.371275	-0.693289	0.0439617	-0.124685	0.12583
TV000290	Dibutyl phthalate	24	3.13	-0.131826	-0.169616	-0.0353679	0.0582639	-0.26755	0.278838	-0.731394	-0.0585195	-0.23404	0.153636
TV000290	Dibutyl phthalate	24	6.25	-0.142587	-0.108436	0.00638799	-0.0413117	-0.316668	0.0146046	-0.744804	-0.13096	-0.322563	0.15179
TV000290	Dibutyl phthalate	24	12.5	-0.140464	-0.0280182	0.0514963	-0.101338	-0.427062	-0.624451	-0.958414	-0.124096	-0.501074	0.145864
TV000290	Dibutyl phthalate	24	25	-0.137127	0.0191519	0.110984	-0.127662	-0.520561	-1.52845	-1.24529	-0.0523855	-0.767614	0.148342
TV000290	Dibutyl phthalate	24	50	-0.121727	0.0726753	0.172914	-0.185009	-0.536458	-1.87797	-1.17271	0.0529381	-0.944119	0.13039
TV000290	Dibutyl phthalate	24	100	-0.092455	0.127335	0.190709	-0.325656	-0.426581	-1.38689	-0.416797	0.139908	-0.915577	0.00390152
TV000290	Dibutyl phthalate	24	200	-0.0481075	0.167056	0.20172	-0.525707	-0.192799	-1.01304	0.790656	0.115831	-0.753604	-0.29507
TV000290	Dibutyl phthalate	72	0.39	-0.0295623	0.017177	0.0501039	-0.107548	-0.36319	0.102294	-0.355283	0.0501853	0.00557953	0.320824
TV000290	Dibutyl phthalate	72	0.78	0.0670075	0.098281	0.0694536	0.0239009	-0.42413	-0.0291308	-0.311575	0.00199786	-0.113495	0.266025
TV000290	Dibutyl phthalate	72	1.56	0.157051	0.163988	0.0707875	0.142865	-0.485142	-0.161746	-0.157113	-0.0637632	-0.252734	0.203701
TV000290	Dibutyl phthalate	72	3.13	0.150583	0.128861	0.0547758	0.122636	-0.533113	-0.213593	0.00146772	-0.0949186	-0.33393	0.173108
TV000290	Dibutyl phthalate	72	6.25	0.0374262	0.00972053	0.0387549	-0.0340104	-0.521636	-0.178675	-0.013191	0.0270927	-0.317296	0.171518
TV000290	Dibutyl phthalate	72	12.5	-0.0670146	-0.0631061	0.00133729	-0.143144	-0.42971	-0.0897797	-0.262297	0.225982	-0.247824	0.174794
TV000290	Dibutyl phthalate	72	25	-0.0633885	-0.0204189	-0.0200665	-0.0842603	-0.329638	-0.0117708	-0.513094	0.236598	-0.218818	0.169022
TV000290	Dibutyl phthalate	72	50	0.00986842	0.0196669	0.016043	0.0204008	-0.234385	0.0128992	-0.499772	0.0145687	-0.229454	0.147748
TV000290	Dibutyl phthalate	72	100	0.179332	0.103025	0.256259	0.0954788	-0.0450845	-0.0113953	0.0484568	-0.294202	-0.164338	-0.0084142
TV000290	Dibutyl phthalate	72	200	0.475122	0.377903	0.765788	0.166658	0.349468	0.0158313	1.20657	-0.454634	0.0971872	-0.419425
TV000303	Prosulfuron	1	0.39	-0.0631465	-0.281521	-0.075125	-0.486616	0.0533405	-0.472762	0.180963	-1.26738	-0.0376465	-0.332935
TV000303	Prosulfuron	1	0.78	-0.118944	-0.306215	-0.162086	-0.617895	0.0842051	-0.410879	0.16499	-0.914291	-0.054451	-0.322494
TV000303	Prosulfuron	1	1.56	-0.228479	-0.430124	-0.243619	-0.823621	0.455655	-0.227942	0.310996	-0.512304	0.00691129	-0.360703
TV000303	Prosulfuron	1	3.13	-0.313564	-0.564898	-0.244736	-1.00357	0.977302	-0.000213916	0.535148	-0.0770195	0.127213	-0.408803
TV000303	Prosulfuron	1	6.25	-0.296085	-0.579322	-0.104094	-1.06031	1.25072	0.13554	0.600359	0.258735	0.209124	-0.3725
TV000303	Prosulfuron	1	12.5	-0.196551	-0.445587	0.0972058	-0.975366	1.09247	0.131734	0.365646	0.385929	0.182723	-0.233065
TV000303	Prosulfuron	1	25	-0.106041	-0.287746	0.193657	-0.753775	0.783681	0.0928127	0.0510715	0.456515	0.114427	-0.091308
TV000303	Prosulfuron	1	50	-0.0746001	-0.193126	0.0983156	-0.494157	0.481489	0.1443	-0.0973278	0.640446	0.0629934	-0.0173906
TV000303	Prosulfuron	1	100	-0.0896762	-0.142667	-0.0996362	-0.392604	0.17536	0.255078	-0.0688523	1.04514	0.0631111	-0.0104239
TV000303	Prosulfuron	1	200	-0.12671	-0.119054	-0.224619	-0.546461	-0.0183854	0.342975	0.0233627	1.27621	0.132336	-0.0298172
TV000303	Prosulfuron	24	0.39	-0.548482	-1.64044	-0.10193	-0.927429	-0.408737	-0.362664	-0.385728	0.0121254	-0.385471	0.260184
TV000303	Prosulfuron	24	0.78	-0.409466	-1.25615	-0.0573449	-0.670873	-0.35681	-0.241292	-0.328224	0.0423008	-0.369123	0.218413
TV000303	Prosulfuron	24	1.56	-0.215367	-0.769595	-0.00469522	-0.323944	-0.299198	-0.220067	-0.253714	0.0483123	-0.35171	0.177665
TV000303	Prosulfuron	24	3.13	-0.0453708	-0.380111	0.0272184	0.0172944	-0.272069	-0.306025	-0.226531	0.00379261	-0.335729	0.173234
TV000303	Prosulfuron	24	6.25	0.0321315	-0.198894	0.0434729	0.231586	-0.240611	-0.364855	-0.214162	-0.0518903	-0.300524	0.181202
TV000303	Prosulfuron	24	12.5	0.0262313	-0.230862	0.0697086	0.221008	-0.19137	-0.312418	-0.150048	-0.056497	-0.251259	0.167002
TV000303	Prosulfuron	24	25	-0.00834387	-0.374859	0.088432	0.0348813	-0.121027	-0.229122	0.000576178	-0.0388631	-0.202207	0.128576
TV000303	Prosulfuron	24	50	-0.0304205	-0.473637	0.0734543	-0.150164	-0.0533079	-0.218258	0.114383	-0.048055	-0.161135	0.090629
TV000303	Prosulfuron	24	100	-0.0293435	-0.422633	0.0359721	-0.164936	-0.022067	-0.310286	0.135676	-0.0842333	-0.13215	0.0625296
TV000303	Prosulfuron	24	200	-0.0263291	-0.328323	0.0297197	-0.0990955	-0.0321542	-0.577271	0.195304	-0.121475	-0.12253	0.0266031
TV000303	Prosulfuron	72	0.39	-0.502196	-1.55861	0.406126	-1.06719	-0.138485	-0.212379	-0.0451164	-0.45762	-0.0757449	0.235375
TV000303	Prosulfuron	72	0.78	-0.437322	-1.33495	0.328892	-0.91215	-0.112832	0.0554708	-0.0461963	-0.447146	-0.00980262	0.216971
TV000303	Prosulfuron	72	1.56	-0.378347	-1.13142	0.236937	-0.767914	-0.109321	0.303555	-0.0287314	-0.291424	0.0478569	0.186749
TV000303	Prosulfuron	72	3.13	-0.402743	-1.15635	0.116712	-0.770639	-0.110831	0.388194	-0.0235837	-0.0739343	0.101928	0.171879
TV000303	Prosulfuron	72	6.25	-0.506978	-1.40553	0.0140344	-0.920598	-0.0725586	0.30953	-0.030133	0.0676136	0.167363	0.171142
TV000303	Prosulfuron	72	12.5	-0.523774	-1.40846	-0.0785039	-0.917275	-0.0171847	0.131685	-0.0306003	0.135801	0.20265	0.175943
TV000303	Prosulfuron	72	25	-0.411403	-1.02672	-0.14784	-0.690707	-0.028963	-0.128306	-0.0362563	0.187674	0.131303	0.183621
TV000303	Prosulfuron	72	50	-0.275764	-0.59299	-0.246888	-0.43972	-0.141516	-0.473012	-0.12937	0.17265	0.00163139	0.199929
TV000303	Prosulfuron	72	100	-0.20337	-0.373402	-0.42534	-0.300103	-0.249099	-0.721663	-0.282449	0.000287387	0.000561747	0.214589
TV000303	Prosulfuron	72	200	-0.162424	-0.313774	-0.59669	-0.226743	-0.280598	-0.676818	-0.357552	-0.182784	0.170961	0.19339
TV000311	Prosulfuron	1	0.39	0.186643	-0.192382	-0.101189	0.211111	0.270074	0.212902	-1.2853	-0.931868	-0.106588	0.864565
TV000311	Prosulfuron	1	0.78	0.131962	-0.273286	-0.1265	-0.0440634	-0.179752	0.0151997	-1.1041	-0.623341	-0.43361	0.850295
TV000311	Prosulfuron	1	1.56	0.062966	-0.380241	-0.0196684	-0.322162	-0.58148	-0.181775	-0.874638	-0.452586	-0.732567	0.825257
TV000311	Prosulfuron	1	3.13	0.0202428	-0.474958	0.22175	-0.497377	-0.61172	-0.180724	-0.732834	-0.469867	-0.686431	0.782636
TV000311	Prosulfuron	1	6.25	0.0396559	-0.47798	0.527023	-0.441477	-0.415018	0.0401691	-0.698566	-0.810677	-0.312828	0.422237
TV000311	Prosulfuron	1	12.5	0.0557043	-0.426743	0.820345	-0.302916	-0.43084	0.2552	-0.694011	-1.21328	-0.0347588	-0.268313
TV000311	Prosulfuron	1	25	0.00819489	-0.393346	1.00713	-0.25743	-0.585	0.288406	-0.656413	-1.38945	-0.0750148	-0.883581
TV000311	Prosulfuron	1	50	-0.0578912	-0.381549	0.915168	-0.307998	-0.642414	0.207421	-0.675	-1.15298	-0.27935	-1.15504
TV000311	Prosulfuron	1	100	-0.0608977	-0.378489	0.417888	-0.46889	-0.588428	0.112373	-0.695651	-0.646637	-0.405646	-1.26125
TV000311	Prosulfuron	1	200	0.00390197	-0.357486	-0.143377	-0.658297	-0.610704	0.0330393	-0.635731	-0.309309	-0.387025	-1.46823
TV000311	Prosulfuron	24	0.39	0.262487	0.339332	-0.240441	0.129291	0.0797084	0.693018	0.592896	-0.0335607	0.235878	0.0403071
TV000311	Prosulfuron	24	0.78	0.265845	0.291402	-0.21571	0.174815	0.133905	0.572283	0.350649	-0.0966057	0.166053	0.0501783
TV000311	Prosulfuron	24	1.56	0.263861	0.234241	-0.134871	0.277669	0.188076	0.350091	0.0581617	-0.183004	0.0319111	0.0448063
TV000311	Prosulfuron	24	3.13	0.18679	0.0443027	-0.0244505	0.282074	0.113488	0.156541	-0.14096	-0.217164	-0.072872	0.020412
TV000311	Prosulfuron	24	6.25	0.0329112	-0.324139	0.0429383	0.0848839	-0.118927	0.176854	-0.22218	-0.0900842	-0.0245836	0.0089828
TV000311	Prosulfuron	24	12.5	-0.107714	-0.667384	0.00769091	-0.178253	-0.357524	0.362329	-0.254386	0.15247	0.128598	0.0283251
TV000311	Prosulfuron	24	25	-0.136951	-0.70454	-0.0834432	-0.247206	-0.363327	0.491755	-0.229222	0.310182	0.213836	0.0526438
TV000311	Prosulfuron	24	50	-0.0728786	-0.475223	-0.129403	-0.120913	-0.221631	0.470792	-0.0890259	0.28841	0.182873	0.0544937
TV000311	Prosulfuron	24	100	-0.0208593	-0.310819	-0.101632	-0.0475629	-0.153153	0.378672	0.158654	0.206697	0.173466	0.0338156
TV000311	Prosulfuron	24	200	-0.0231314	-0.331996	-0.0425825	-0.0955221	-0.191368	0.330465	0.511453	0.212004	0.277124	-0.000296706
TV000311	Prosulfuron	72	0.39	0.65636	0.712751	0.468806	0.576983	-0.506182	-0.213318	0.19165	0.530788	-0.237464	-0.210593
TV000311	Prosulfuron	72	0.78	0.458522	0.447508	0.356832	0.387888	-0.373067	-0.151942	0.14777	0.460507	-0.174105	-0.14246
TV000311	Prosulfuron	72	1.56	0.283942	0.250994	0.150799	0.235461	-0.231801	-0.0759579	0.0862006	0.347528	-0.0982017	-0.0522012
TV000311	Prosulfuron	72	3.13	0.204667	0.218905	-0.0510261	0.17401	-0.0507056	0.0204653	-0.0273524	0.264997	0.0045053	0.00153769
TV000311	Prosulfuron	72	6.25	0.110396	0.146211	-0.201191	0.0726245	0.138122	0.119401	-0.179984	0.257705	0.0700622	0.00894005
TV000311	Prosulfuron	72	12.5	-0.0785631	-0.0852233	-0.257887	-0.143883	0.259652	0.268338	-0.275377	0.269	0.129665	0.0264717
TV000311	Prosulfuron	72	25	-0.161873	-0.171573	-0.197893	-0.260942	0.214848	0.334353	-0.272976	0.21021	0.104346	0.0756295
TV000311	Prosulfuron	72	50	-0.0724536	0.00885195	-0.121058	-0.198498	0.00609143	0.207934	-0.285424	0.105238	-0.0357244	0.15519
TV000311	Prosulfuron	72	100	-0.0328735	0.114321	-0.195144	-0.157299	-0.203979	-0.0661087	-0.409683	0.0369668	-0.205755	0.211358
TV000311	Prosulfuron	72	200	-0.161071	-0.038001	-0.471012	-0.247373	-0.281139	-0.357141	-0.599785	-0.0762459	-0.309775	0.196692
TV000318	Bensulide	1	0.39	-0.14694	-0.0773401	0.238615	-0.226047	-0.923032	0.036156	-1.09162	-1.04311	1.99445	0.696496
TV000318	Bensulide	1	0.78	-0.172744	-0.133278	0.334921	-0.272196	-0.614302	-0.0189774	-0.836839	-0.874787	2.38598	0.447957
TV000318	Bensulide	1	1.56	-0.191747	-0.203344	0.352652	-0.329817	-0.280913	-0.0395668	-0.433103	-0.642063	2.59428	0.0954222
TV000318	Bensulide	1	3.13	-0.160454	-0.20959	0.329854	-0.28927	-0.253694	-0.0871616	-0.0932621	-0.22451	2.20165	-0.112641
TV000318	Bensulide	1	6.25	-0.111042	-0.131735	0.329854	-0.160072	-0.549844	-0.256797	0.1274	0.468877	1.41274	-0.0873422
TV000318	Bensulide	1	12.5	-0.0727376	0.00173344	0.456444	-0.0546501	-0.716817	-0.432395	0.383084	1.29116	0.872461	-0.00237187
TV000318	Bensulide	1	25	-0.00913928	0.186239	0.716734	-0.0652473	-0.424149	-0.411408	0.749658	1.9261	0.735412	-0.0737546
TV000318	Bensulide	1	50	0.22235	0.666859	0.946159	-0.264023	0.0863345	-0.459029	1.37332	2.18588	0.47611	-0.347013
TV000318	Bensulide	1	100	0.600366	1.50889	0.943641	-0.750438	0.477632	-1.28492	2.10025	2.08622	-0.111535	-0.623026
TV000318	Bensulide	1	200	0.915607	2.36672	0.640988	-1.45542	0.729794	-3.36224	2.57514	1.8122	-0.657243	-0.654361
TV000318	Bensulide	24	0.39	-0.0935895	-0.200018	-0.443619	-0.265596	-0.313304	-0.188395	0.0509768	0.268501	-0.181555	0.282556
TV000318	Bensulide	24	0.78	-0.0789365	-0.149251	-0.328207	-0.232184	-0.348706	-0.160589	-0.287657	0.236004	-0.179221	0.292977
TV000318	Bensulide	24	1.56	-0.0330083	-0.0706223	-0.116466	-0.1493	-0.380002	-0.191744	-0.55516	0.216499	-0.21909	0.290651
TV000318	Bensulide	24	3.13	-0.000163095	-0.0100224	0.0804031	-0.110149	-0.421535	-0.405638	-0.564016	0.245722	-0.336208	0.273694
TV000318	Bensulide	24	6.25	0.00201764	0.0454106	0.191556	-0.197645	-0.405995	-0.747747	-0.319886	0.320988	-0.436012	0.235279
TV000318	Bensulide	24	12.5	-0.0128397	0.13926	0.243193	-0.422563	-0.327135	-1.05703	0.113352	0.578779	-0.441393	0.163778
TV000318	Bensulide	24	25	-0.041499	0.193331	0.290531	-0.71305	-0.181176	-1.15575	1.02402	1.00246	-0.368316	0.00846369
TV000318	Bensulide	24	50	-0.120508	0.0303737	0.287152	-0.987478	2.13304	-0.719596	2.14147	1.16388	1.03772	-0.492176
TV000318	Bensulide	24	100	1.77391	-0.698558	-0.96775	-1.20064	4.2222	-0.562238	2.57986	0.815697	3.408	-1.67434
TV000318	Bensulide	24	200	4.51193	-2.47234	-4.87134	-1.31547	4.96475	-2.0331	2.26321	0.0874678	5.12503	-3.74565
TV000318	Bensulide	72	0.39	-0.0751312	0.21503	-0.759713	-0.2107	-0.0457013	0.350116	0.0304311	-0.0375529	0.21321	0.131357
TV000318	Bensulide	72	0.78	-0.0353679	0.215479	-0.513495	-0.127565	-0.0626614	0.354731	0.102947	-0.0232857	0.22714	0.134764
TV000318	Bensulide	72	1.56	-0.0246247	0.161401	-0.308594	-0.0624414	-0.115548	0.299218	0.152545	-0.00507471	0.204694	0.15876
TV000318	Bensulide	72	3.13	-0.0243682	0.105031	-0.260638	-0.0460085	-0.165272	0.169403	0.238577	0.0142627	0.142761	0.16573
TV000318	Bensulide	72	6.25	0.00712825	0.0686913	-0.282917	-0.0474746	-0.146919	0.0388872	0.497449	0.0740225	0.096949	0.100926
TV000318	Bensulide	72	12.5	0.0657667	0.0152809	-0.142111	-0.0469979	-0.0803331	-0.0119153	1.00555	0.20985	0.123612	-0.0509779
TV000318	Bensulide	72	25	0.237273	0.16107	0.0874568	-0.0647841	0.347305	0.0841366	1.48259	0.335121	0.449746	-0.321354
TV000318	Bensulide	72	50	0.626561	0.751833	0.12476	-0.0867544	1.29771	0.36667	1.56426	0.337902	1.19318	-0.832659
TV000318	Bensulide	72	100	1.10383	1.54282	-0.0481838	-0.0683188	2.2273	0.716036	1.28446	0.223682	1.97837	-1.7394
TV000318	Bensulide	72	200	1.43959	2.09387	-0.261988	-0.0193858	2.78379	0.973849	0.933638	0.10485	2.47589	-3.16697
TV000333	Diclofop-methyl	1	0.39	-0.142834	0.028232	0.249925	0.61992	-0.194765	0.427981	-0.645785	-0.784665	-0.0477402	-0.514724
TV000333	Diclofop-methyl	1	0.78	-0.0869347	0.0765604	0.223808	0.554102	-0.016176	0.212623	-0.528598	-0.721851	-0.0918761	-0.502732
TV000333	Diclofop-methyl	1	1.56	-0.0339305	0.104946	0.176765	0.435499	0.16775	-0.0120032	-0.25817	-0.59212	-0.0694287	-0.485798
TV000333	Diclofop-methyl	1	3.13	0.000350457	0.111917	0.129683	0.365941	0.335904	-0.0632271	0.025054	-0.440542	0.0169041	-0.533899
TV000333	Diclofop-methyl	1	6.25	0.0596199	0.198649	0.0196687	0.488948	0.430771	-0.035524	0.165318	-0.413476	-0.0327428	-0.56545
TV000333	Diclofop-methyl	1	12.5	0.169249	0.401281	-0.118157	0.743997	0.375627	-0.235927	0.110079	-0.72334	-0.313502	-0.421396
TV000333	Diclofop-methyl	1	25	0.274784	0.619489	-0.173383	0.847721	0.149755	-0.730175	-0.0167275	-1.14266	-0.653162	-0.111797
TV000333	Diclofop-methyl	1	50	0.337982	0.82407	-0.0656116	0.570539	-0.20865	-1.26539	-0.0498059	-1.25293	-0.824623	0.169949
TV000333	Diclofop-methyl	1	100	0.413419	1.10839	0.201598	-0.0540957	-0.708615	-2.06623	0.10236	-0.84504	-0.946444	0.314949
TV000333	Diclofop-methyl	1	200	0.540147	1.49516	0.462324	-0.820132	-1.3788	-3.66843	0.400544	-0.207685	-1.25409	0.423609
TV000333	Diclofop-methyl	24	0.39	-0.3975	-0.73732	-0.218718	-0.47782	0.232144	-0.623623	0.674749	-0.102089	-0.315002	-0.175926
TV000333	Diclofop-methyl	24	0.78	-0.294471	-0.558878	-0.164319	-0.399782	0.313063	-0.751376	0.496238	-0.0588941	-0.237779	-0.180362
TV000333	Diclofop-methyl	24	1.56	-0.191827	-0.364634	-0.0158414	-0.34726	0.477884	-0.641669	0.221158	0.0127738	-0.0666384	-0.17948
TV000333	Diclofop-methyl	24	3.13	-0.119218	-0.201928	0.19829	-0.324164	0.723973	-0.257624	-0.0459764	0.037182	0.168065	-0.154261
TV000333	Diclofop-methyl	24	6.25	-0.093849	-0.127462	0.370857	-0.301383	0.866569	0.186792	-0.183921	-0.00639704	0.367568	-0.0934452
TV000333	Diclofop-methyl	24	12.5	-0.097872	-0.11464	0.438679	-0.279819	0.661278	0.432583	-0.172663	-0.032053	0.377062	0.0245745
TV000333	Diclofop-methyl	24	25	-0.0833867	-0.110289	0.44677	-0.294242	0.169534	0.447892	-0.209154	0.0170258	0.171628	0.115414
TV000333	Diclofop-methyl	24	50	-0.040913	-0.0514242	0.475077	-0.404137	-0.279386	0.272426	0.00511509	0.182634	-0.142192	0.0532004
TV000333	Diclofop-methyl	24	100	0.016506	0.0557907	0.537689	-0.572894	-0.373143	-0.23182	1.06721	0.306467	-0.36873	-0.2232
TV000333	Diclofop-methyl	24	200	0.0531431	0.0950751	0.586101	-0.697785	-0.155499	-1.2208	2.76161	0.134884	-0.423493	-0.653417
TV000333	Diclofop-methyl	72	0.39	0.228924	0.332109	0.0405412	-0.464621	-0.215355	-0.979631	0.254895	0.425341	-0.291302	-0.040275
TV000333	Diclofop-methyl	72	0.78	0.175527	0.29987	0.0493328	-0.462941	-0.348364	-0.879181	0.212969	0.535837	-0.0250058	-0.119173
TV000333	Diclofop-methyl	72	1.56	0.144236	0.305477	0.074436	-0.425895	-0.533436	-0.845951	0.198781	0.635727	0.175959	-0.220408
TV000333	Diclofop-methyl	72	3.13	0.137804	0.329938	0.115805	-0.385522	-0.602597	-1.08031	0.229179	0.566977	0.153602	-0.217107
TV000333	Diclofop-methyl	72	6.25	0.0645744	0.20495	0.0606321	-0.453871	-0.517423	-1.57381	0.228316	0.448439	-0.126981	-0.0547845
TV000333	Diclofop-methyl	72	12.5	-0.0744067	-0.0589527	-0.0967267	-0.589989	-0.484308	-1.89782	0.121304	0.410452	-0.521212	0.15645
TV000333	Diclofop-methyl	72	25	-0.196632	-0.300455	-0.22835	-0.608817	-0.608724	-1.47838	-0.154982	0.363562	-0.827141	0.293723
TV000333	Diclofop-methyl	72	50	-0.203545	-0.416805	-0.19095	-0.419873	-0.637755	-0.349549	-0.447428	0.10779	-0.866832	0.320345
TV000333	Diclofop-methyl	72	100	0.019283	-0.364653	0.185239	-0.117999	-0.1044	0.816379	-0.251525	-0.328531	-0.526278	0.166668
TV000333	Diclofop-methyl	72	200	0.404587	-0.24225	0.877864	0.0790807	0.75115	1.52475	0.746997	-0.546233	0.0145112	-0.262952
TV000334	Bensulide	1	0.39	0.277401	0.467318	-0.624507	-0.27	0.101725	-0.160783	0.121699	-1.17489	0.0339007	0.446527
TV000334	Bensulide	1	0.78	0.332931	0.479156	-0.753827	-0.242296	0.105876	-0.0149822	-0.0300168	-1.27475	0.216035	0.280729
TV000334	Bensulide	1	1.56	0.361435	0.504403	-0.939519	-0.0993604	0.00869737	0.15621	-0.363051	-1.05153	0.400254	0.119611
TV000334	Bensulide	1	3.13	0.281732	0.540448	-1.01737	0.0712121	-0.118083	0.237965	-0.63097	-0.205819	0.501086	0.104943
TV000334	Bensulide	1	6.25	0.131762	0.624783	-0.889819	0.214025	-0.141086	0.197081	-0.501669	0.781381	0.493319	0.111139
TV000334	Bensulide	1	12.5	0.114142	0.789684	-0.622353	0.281643	0.0532669	0.0854646	0.120431	1.01946	0.631823	-0.144837
TV000334	Bensulide	1	25	0.279073	1.06367	-0.269859	0.21131	0.283717	-0.0199223	0.790071	0.348755	1.006	-0.656622
TV000334	Bensulide	1	50	0.511319	1.56221	0.170909	-0.111679	0.193885	-0.0619324	1.12677	-0.535768	1.17391	-0.995414
TV000334	Bensulide	1	100	0.673471	2.2948	0.573361	-0.856772	-0.200775	-0.212521	1.2392	-0.469486	0.855226	-0.81441
TV000334	Bensulide	1	200	0.737248	3.00526	0.787672	-1.94122	-0.681419	-0.750964	1.30828	1.14517	0.186879	-0.239421
TV000334	Bensulide	24	0.39	-0.0775009	-0.14577	-0.0831463	-0.076857	0.0348196	-0.670466	-0.0655798	-0.000407632	-0.302073	0.137282
TV000334	Bensulide	24	0.78	-0.0174884	-0.0536403	-0.043097	-0.0360471	0.14133	-0.50342	0.0581782	-0.150772	-0.179615	0.123873
TV000334	Bensulide	24	1.56	0.0547432	0.0696421	-0.0267141	0.00679645	0.179122	-0.453523	0.234319	-0.322629	-0.0639758	0.114456
TV000334	Bensulide	24	3.13	0.083971	0.140914	-0.0527402	0.0114754	0.0555961	-0.689517	0.348816	-0.398105	-0.0820499	0.125616
TV000334	Bensulide	24	6.25	0.0684705	0.156244	-0.0575635	-0.0592897	-0.197398	-1.16237	0.436572	-0.244814	-0.26032	0.128208
TV000334	Bensulide	24	12.5	0.037539	0.170284	-0.000240509	-0.207393	-0.128067	-1.72623	0.677585	0.426902	-0.487542	0.0586423
TV000334	Bensulide	24	25	-0.0100144	0.1272	0.0765772	-0.392519	0.605582	-2.3848	1.03927	1.38626	-0.535944	-0.166503
TV000334	Bensulide	24	50	0.132132	0.169905	-0.14991	-0.294125	2.00358	-3.26452	0.973118	1.84909	-0.143604	-0.583879
TV000334	Bensulide	24	100	1.96152	-0.0154031	-1.53472	-0.0649325	3.68257	-4.41081	0.160915	1.36593	0.628471	-1.30519
TV000334	Bensulide	24	200	4.45558	-1.22531	-4.64725	-0.34013	4.99469	-5.56254	-1.03661	-0.211307	1.35734	-2.55799
TV000334	Bensulide	72	0.39	-0.00357592	0.23906	0.0681248	0.147366	0.173616	-0.541685	0.228766	0.283259	-0.358204	0.203065
TV000334	Bensulide	72	0.78	0.0649624	0.282146	-0.0325744	0.19582	0.183539	-0.218124	0.194643	0.234387	-0.204575	0.198239
TV000334	Bensulide	72	1.56	0.137118	0.281367	-0.136535	0.216787	0.224222	0.0937958	0.148914	0.163263	-0.00366731	0.211297
TV000334	Bensulide	72	3.13	0.121152	0.199847	-0.188965	0.167354	0.241685	0.121897	0.112055	0.105382	0.0529923	0.255632
TV000334	Bensulide	72	6.25	0.000233189	0.0606508	-0.18212	0.0807528	0.163823	-0.178875	0.121368	0.0943779	-0.0973093	0.286445
TV000334	Bensulide	72	12.5	-0.124971	-0.144362	-0.124013	-0.0203454	0.249053	-0.528669	0.153692	0.306692	-0.145263	0.207985
TV000334	Bensulide	72	25	-0.0433786	-0.359923	-0.106949	-0.109063	0.828902	-0.67608	0.106775	0.63152	0.189853	-0.0839371
TV000334	Bensulide	72	50	0.29205	-0.429299	-0.286144	-0.0983926	2.02588	-0.892469	-0.244219	0.639826	0.813832	-0.687226
TV000334	Bensulide	72	100	0.672198	-0.294896	-0.638625	0.0287626	3.30666	-1.53214	-1.25516	0.118852	1.50105	-1.70275
TV000334	Bensulide	72	200	0.9155	-0.097889	-0.963833	0.186245	4.19548	-2.49675	-3.03213	-0.774436	2.03456	-3.18744
TV000369	Diclofop-methyl	1	0.39	-0.26198	-0.333173	-0.0640214	-0.742623	-0.421106	1.6333	-0.905914	-0.546564	1.84394	-1.37786
TV000369	Diclofop-methyl	1	0.78	-0.219369	-0.401101	0	-0.577823	-0.327182	1.57004	-0.655202	-0.292758	1.72126	-0.997885
TV000369	Diclofop-methyl	1	1.56	-0.144242	-0.38726	-0.142307	-0.305835	-0.154059	1.25183	-0.239427	-0.0131917	1.32714	-0.482029
TV000369	Diclofop-methyl	1	3.13	-0.0857531	-0.286059	-0.370279	-0.0404146	-0.177845	0.713393	0.0327109	0.128052	0.733916	-0.0675324
TV000369	Diclofop-methyl	1	6.25	-0.107974	-0.202047	-0.484395	0.0803805	-0.37294	0.181357	0.0432053	0.105144	0.213418	0.0786271
TV000369	Diclofop-methyl	1	12.5	-0.177942	-0.191091	-0.220633	0.045562	-0.604498	-0.0992023	-0.0915515	0.00988662	-0.0602124	0.0807046
TV000369	Diclofop-methyl	1	25	-0.220957	-0.174172	0.188349	-0.110463	-0.70266	-0.213845	-0.140544	-0.0992035	-0.162901	0.169779
TV000369	Diclofop-methyl	1	50	-0.201007	-0.0289847	0.461568	-0.434301	-0.733395	-0.442653	-0.117937	-0.326367	-0.257147	0.255432
TV000369	Diclofop-methyl	1	100	-0.0546052	0.317453	0.790898	-0.84837	-0.831124	-0.809576	0.0681508	-0.265921	-0.382066	0.259118
TV000369	Diclofop-methyl	1	200	0.229011	0.818927	1.40513	-1.16256	-1.09405	-1.24512	0.661228	0.576289	-0.581522	0.244985
TV000369	Diclofop-methyl	24	0.39	-0.430423	-0.748404	0.0893927	0.190007	-0.649161	-0.428398	0.283561	-0.675669	-0.418387	-0.107633
TV000369	Diclofop-methyl	24	0.78	-0.455163	-0.800199	-0.0936129	0.0965313	-0.582219	-0.478153	0.111286	-0.495923	-0.446192	-0.0670651
TV000369	Diclofop-methyl	24	1.56	-0.44801	-0.774913	-0.264259	-0.0311546	-0.356984	-0.416497	-0.154018	-0.224223	-0.403356	-0.056962
TV000369	Diclofop-methyl	24	3.13	-0.34471	-0.538892	-0.21269	-0.0976477	-0.00367931	-0.23626	-0.419302	-0.00732311	-0.206265	-0.0770092
TV000369	Diclofop-methyl	24	6.25	-0.214458	-0.280251	0.0853791	-0.0849432	0.172604	-0.0471413	-0.470856	0.0823035	0.0585121	-0.0564781
TV000369	Diclofop-methyl	24	12.5	-0.183901	-0.266444	0.420203	-0.106116	-0.00500989	0.116801	-0.235862	0.0669042	0.211589	0.0175916
TV000369	Diclofop-methyl	24	25	-0.221796	-0.42851	0.554386	-0.174635	-0.360319	0.290839	0.107191	0.0442111	0.187049	0.0822297
TV000369	Diclofop-methyl	24	50	-0.224248	-0.488478	0.515665	-0.264109	-0.610966	0.349621	0.444939	0.105292	0.0738264	0.0758563
TV000369	Diclofop-methyl	24	100	-0.148087	-0.37201	0.537512	-0.372249	-0.509163	0.134768	0.780821	0.285576	0.124978	-0.116753
TV000369	Diclofop-methyl	24	200	-0.0550912	-0.254573	0.752394	-0.4985	-0.0834887	-0.184574	1.2242	0.492469	0.491513	-0.625133
TV000369	Diclofop-methyl	72	0.39	-0.434674	-0.739508	-0.343692	-0.0705002	-0.278292	-0.405373	0.250852	-0.366884	-0.121116	-0.0827155
TV000369	Diclofop-methyl	72	0.78	-0.300997	-0.462259	-0.15432	0.0890255	-0.442615	-0.485035	0.148585	-0.33383	-0.20768	-0.0527595
TV000369	Diclofop-methyl	72	1.56	-0.152561	-0.169389	0.0979875	0.263068	-0.55588	-0.796676	-0.0748335	-0.230578	-0.345643	-0.0257821
TV000369	Diclofop-methyl	72	3.13	-0.110889	-0.101462	0.203375	0.297867	-0.441836	-1.1336	-0.317832	-0.136135	-0.438346	-0.00786723
TV000369	Diclofop-methyl	72	6.25	-0.189791	-0.271692	0.0691177	0.158113	-0.135688	-1.31265	-0.392486	-0.0904245	-0.449465	0.0155319
TV000369	Diclofop-methyl	72	12.5	-0.291846	-0.489882	-0.128782	-0.0339668	0.0728293	-1.30929	-0.211629	-0.0754519	-0.404154	0.0343976
TV000369	Diclofop-methyl	72	25	-0.340003	-0.601621	-0.151482	-0.115743	0.0870795	-1.23706	0.106814	-0.0720379	-0.339096	0.00477511
TV000369	Diclofop-methyl	72	50	-0.310273	-0.631051	-0.0282568	-0.0501516	-0.0692535	-1.44257	0.225539	-0.111486	-0.343679	-0.039864
TV000369	Diclofop-methyl	72	100	-0.131975	-0.625292	0.190046	0.243032	-0.268363	-1.5573	0.207521	-0.31059	-0.241167	-0.136901
TV000369	Diclofop-methyl	72	200	0.242567	-0.534871	0.524291	0.804705	-0.344966	-0.94592	0.404383	-0.726988	0.196639	-0.411573
TV000373	Prohexadione-calcium	1	0.39	-0.0398286	0.22589	0.318016	-0.00059417	-0.114699	-0.0184334	1.19452	-0.134182	-0.462854	1.27826
TV000373	Prohexadione-calcium	1	0.78	-0.121146	0.162637	0.00365924	-0.247249	0.00626089	0.0603784	0.849203	-0.210581	-0.207937	1.31306
TV000373	Prohexadione-calcium	1	1.56	-0.236549	0.070436	-0.421405	-0.391537	0.323114	-0.018047	0.529751	-0.453259	0.354468	1.22726
TV000373	Prohexadione-calcium	1	3.13	-0.298051	-0.000972623	-0.718935	-0.227159	0.600176	-0.126612	0.511977	-0.575415	0.861636	0.937346
TV000373	Prohexadione-calcium	1	6.25	-0.272281	-0.0353283	-0.766741	0.0966913	0.383998	-0.0611498	0.578182	-0.408606	0.831535	0.568844
TV000373	Prohexadione-calcium	1	12.5	-0.203851	-0.0230253	-0.785133	0.238556	-0.245492	0.160152	0.314089	-0.138198	0.322567	0.331342
TV000373	Prohexadione-calcium	1	25	-0.109459	0.0541249	-0.880804	0.300821	-0.688425	0.230033	-0.0869547	0.296052	-0.165933	0.388959
TV000373	Prohexadione-calcium	1	50	0.0157501	0.144913	-0.810884	0.548656	-0.480836	0.0770094	-0.209362	1.03681	-0.209104	0.562693
TV000373	Prohexadione-calcium	1	100	0.111111	0.14973	-0.447094	0.893097	0.0992712	-0.333175	0.0115453	1.64908	-0.109002	0.648913
TV000373	Prohexadione-calcium	1	200	0.0134856	-0.0439778	0.120706	0.866688	0.47432	-1.19184	0.293056	1.44525	-0.171848	0.587318
TV000373	Prohexadione-calcium	24	0.39	-0.151874	-0.584825	-0.0346476	-0.165748	-0.171895	0.31535	-0.966149	-0.251342	-0.265046	0.168218
TV000373	Prohexadione-calcium	24	0.78	-0.255864	-0.732256	0.0196698	-0.270163	-0.202211	0.383135	-0.982623	-0.188049	-0.256869	0.179138
TV000373	Prohexadione-calcium	24	1.56	-0.417183	-0.962919	0.0825342	-0.425866	-0.223307	0.496434	-0.95432	-0.124579	-0.161652	0.219042
TV000373	Prohexadione-calcium	24	3.13	-0.55354	-1.14078	0.1249	-0.542646	-0.189897	0.42705	-0.754238	-0.128695	-0.0539565	0.266582
TV000373	Prohexadione-calcium	24	6.25	-0.607171	-1.17088	0.125684	-0.57657	-0.123276	0.0326092	-0.414081	-0.182614	-0.0815186	0.304423
TV000373	Prohexadione-calcium	24	12.5	-0.592223	-1.11644	0.103724	-0.544199	-0.0887391	-0.358827	-0.12195	-0.176352	-0.218823	0.34332
TV000373	Prohexadione-calcium	24	25	-0.521038	-0.99827	0.0574029	-0.452743	-0.0957481	-0.362635	-0.0676781	-0.0747333	-0.308036	0.376334
TV000373	Prohexadione-calcium	24	50	-0.386039	-0.785402	-0.0110203	-0.299668	-0.0928264	-0.224819	-0.228789	0.0230008	-0.285161	0.35901
TV000373	Prohexadione-calcium	24	100	-0.216167	-0.466958	-0.0401631	-0.116636	-0.0533683	-0.31738	-0.301335	0.0360242	-0.263006	0.249064
TV000373	Prohexadione-calcium	24	200	-0.119099	-0.189261	-0.0567151	-0.0136106	0.000594551	-0.379068	-0.0767428	0.00119337	-0.268323	0.0759728
TV000373	Prohexadione-calcium	72	0.39	-0.278895	-0.190526	-0.156809	-0.762994	-0.314527	-1.64344	-0.152277	-1.04855	-0.157121	0.274751
TV000373	Prohexadione-calcium	72	0.78	-0.216872	-0.225042	-0.1143	-0.771294	-0.373972	-2.04601	-0.352694	-0.752494	-0.24522	0.278677
TV000373	Prohexadione-calcium	72	1.56	-0.15388	-0.124894	-0.0515648	-0.647714	-0.335961	-2.19625	-0.581751	-0.472217	-0.334289	0.239177
TV000373	Prohexadione-calcium	72	3.13	-0.136757	0.111627	-0.0378436	-0.386669	-0.155198	-1.51433	-0.630741	-0.284273	-0.307806	0.132685
TV000373	Prohexadione-calcium	72	6.25	-0.161821	0.304967	-0.0754454	-0.21454	-0.00224692	-0.424018	-0.537382	-0.0830133	-0.187934	0.0362476
TV000373	Prohexadione-calcium	72	12.5	-0.162395	0.398532	-0.119684	-0.120658	-0.0164181	0.128969	-0.411544	0.11515	-0.107077	0.0190004
TV000373	Prohexadione-calcium	72	25	-0.0890097	0.463504	-0.108916	0.0274028	-0.129649	0.0214329	-0.320451	0.228028	-0.107263	0.0824664
TV000373	Prohexadione-calcium	72	50	0.0212504	0.506282	-0.10174	0.166128	-0.179339	-0.0940577	-0.213093	0.161137	-0.126426	0.174451
TV000373	Prohexadione-calcium	72	100	0.0956303	0.425961	-0.148421	0.0978945	-0.164127	-0.0576694	-0.102683	0.0201416	-0.149856	0.247667
TV000373	Prohexadione-calcium	72	200	0.0769789	0.271223	-0.204192	-0.136695	-0.161098	-0.452197	-0.0774247	-0.0871534	-0.255896	0.270242
TV000374	Fenoxaprop-ethyl	1	0.39	0.422365	0.247223	-1.39399	1.41408	-0.835449	0.99986	-1.01106	-0.716897	-0.142799	-1.07887
TV000374	Fenoxaprop-ethyl	1	0.78	0.295722	0.0811479	-1.28537	1.15971	-0.807548	0.636844	-1.14907	-0.501972	-0.297743	-0.90231
TV000374	Fenoxaprop-ethyl	1	1.56	0.0818555	-0.107317	-1.0716	0.805021	-0.563353	0.207614	-1.3038	-0.135421	-0.178045	-0.74218
TV000374	Fenoxaprop-ethyl	1	3.13	-0.156094	-0.268159	-0.829522	0.384189	-0.161193	0.117821	-1.37404	0.187891	0.320833	-0.7148
TV000374	Fenoxaprop-ethyl	1	6.25	-0.3366	-0.445711	-0.651438	-0.0613219	0.144266	0.389768	-1.33575	0.295313	0.931018	-0.778524
TV000374	Fenoxaprop-ethyl	1	12.5	-0.427398	-0.63336	-0.514859	-0.409706	0.21971	0.66053	-1.19579	0.239359	1.28673	-0.867039
TV000374	Fenoxaprop-ethyl	1	25	-0.421906	-0.609038	-0.242128	-0.477357	0.198129	0.680607	-0.922789	0.0988979	1.21951	-1.00752
TV000374	Fenoxaprop-ethyl	1	50	-0.339382	-0.293099	0.210114	-0.399598	0.147268	0.462016	-0.531826	-0.121017	0.770789	-1.11117
TV000374	Fenoxaprop-ethyl	1	100	-0.211222	0.129767	0.695405	-0.520411	-0.00840295	-0.0159718	-0.0139036	-0.362189	0.0800312	-1.03069
TV000374	Fenoxaprop-ethyl	1	200	-0.0961612	0.438632	1.3042	-1.07414	-0.447815	-0.933637	0.637795	-0.47616	-0.815493	-0.819913
TV000374	Fenoxaprop-ethyl	24	0.39	0.54773	0.675009	-0.00907189	0.828297	0.0298262	-0.721501	-0.433714	-0.211117	0.0876995	-0.190695
TV000374	Fenoxaprop-ethyl	24	0.78	0.406529	0.388737	-0.140929	0.613881	-0.0168097	-0.299153	-0.391326	-0.278109	0.112991	-0.0972138
TV000374	Fenoxaprop-ethyl	24	1.56	0.239616	0.0702505	-0.233711	0.353882	-0.00575236	0.238389	-0.356837	-0.343294	0.197565	-0.0585088
TV000374	Fenoxaprop-ethyl	24	3.13	0.0718043	-0.187744	-0.17512	0.115359	0.111348	0.561131	-0.370481	-0.320052	0.253823	-0.0937541
TV000374	Fenoxaprop-ethyl	24	6.25	-0.0337233	-0.293988	-0.0423627	-0.0269537	0.241742	0.529218	-0.379969	-0.174137	0.233594	-0.142716
TV000374	Fenoxaprop-ethyl	24	12.5	-0.0507901	-0.328328	0.0347577	-0.122283	0.254408	0.349435	-0.291769	-0.0596579	0.155828	-0.121684
TV000374	Fenoxaprop-ethyl	24	25	-0.0373307	-0.444729	0.0566496	-0.278825	0.120094	0.234898	-0.108295	-0.0416143	0.0971966	-0.0646554
TV000374	Fenoxaprop-ethyl	24	50	0.0171624	-0.374492	0.174904	-0.359501	-0.173158	0.00287232	0.0561253	0.0227211	-0.00667985	-0.0544037
TV000374	Fenoxaprop-ethyl	24	100	0.163948	0.0410416	0.448863	-0.212225	-0.229709	-0.771113	0.425932	0.00325136	-0.0877683	-0.277656
TV000374	Fenoxaprop-ethyl	24	200	0.426779	0.597823	0.797202	0.173212	0.292721	-2.27371	1.19089	-0.424067	0.0806443	-0.887423
TV000374	Fenoxaprop-ethyl	72	0.39	-0.85703	0.149215	0.00756383	-0.945093	-0.0467339	-0.225573	-0.119013	0.187733	-0.0544259	-0.13262
TV000374	Fenoxaprop-ethyl	72	0.78	-0.818564	0.197756	-0.0875918	-0.957682	0.00314265	-0.381653	-0.239072	0.12204	-0.0116187	-0.125796
TV000374	Fenoxaprop-ethyl	72	1.56	-0.780137	0.297034	-0.115538	-0.925929	0.0383094	-0.442415	-0.438029	0.000365292	0.0483535	-0.104163
TV000374	Fenoxaprop-ethyl	72	3.13	-0.73881	0.34638	-0.0493664	-0.75291	0.0574478	-0.274023	-0.573711	-0.127221	0.125047	-0.0484926
TV000374	Fenoxaprop-ethyl	72	6.25	-0.775047	0.304665	0.0365865	-0.59753	0.0652637	-0.0220852	-0.598047	-0.0452227	0.171313	0.0310982
TV000374	Fenoxaprop-ethyl	72	12.5	-0.958003	0.0207398	0.0251022	-0.661757	0.0645468	0.0862124	-0.611941	0.595944	0.155654	0.100409
TV000374	Fenoxaprop-ethyl	72	25	-1.25116	-0.561719	-0.0894134	-0.87938	0.00956377	0.000917233	-0.643656	1.34494	0.0892778	0.101727
TV000374	Fenoxaprop-ethyl	72	50	-1.54718	-1.37418	-0.297925	-0.985139	-0.127462	-0.039222	-0.679617	1.52129	0.0327534	0.0388008
TV000374	Fenoxaprop-ethyl	72	100	-1.4045	-1.65478	-0.397281	-0.697231	0.00256078	-0.153507	-0.384472	0.883403	0.203097	-0.179171
TV000374	Fenoxaprop-ethyl	72	200	-0.579681	-0.754809	-0.0906279	-0.0772335	0.611836	-0.612729	0.512617	-0.492745	0.68551	-0.723953
TV000376	Metiram-zinc	1	0.39	-0.28727	-0.0677789	1.20633	-1.3821	0.0849766	-0.0729643	-0.25589	-1.19874	0.0262623	1.02703
TV000376	Metiram-zinc	1	0.78	-0.345698	-0.131006	1.0211	-1.37216	0.17816	-0.119393	-0.0420298	-1.4884	0.0259758	1.08902
TV000376	Metiram-zinc	1	1.56	-0.345819	-0.145472	0.777396	-1.17363	0.0870923	-0.292238	0.255845	-1.58565	-0.178543	1.04082
TV000376	Metiram-zinc	1	3.13	-0.253368	-0.069634	0.54059	-0.765349	-0.248869	-0.394382	0.388284	-1.19039	-0.503673	0.79561
TV000376	Metiram-zinc	1	6.25	-0.209472	-0.0388995	0.464003	-0.543067	-0.390196	-0.117203	0.391401	-0.653066	-0.455212	0.393125
TV000376	Metiram-zinc	1	12.5	-0.292528	-0.153787	0.660861	-0.675323	-0.00752654	0.26768	0.352713	-0.445135	0.0401478	-0.0456196
TV000376	Metiram-zinc	1	25	-0.350974	-0.286332	0.988383	-0.71497	0.437324	0.297054	0.328674	-0.542787	0.165565	-0.552968
TV000376	Metiram-zinc	1	50	-0.236072	-0.235939	0.959299	-0.44817	0.261586	-0.154441	0.115072	-0.677633	-0.594234	-0.926015
TV000376	Metiram-zinc	1	100	-0.0132883	-0.00756023	0.453059	-0.124657	-0.374881	-1.10405	-0.166287	-0.846107	-1.72198	-0.968531
TV000376	Metiram-zinc	1	200	0.0689936	0.154543	-0.0512381	-0.237445	-0.735097	-2.76028	0.0378178	-1.18622	-2.39087	-0.877567
TV000376	Metiram-zinc	24	0.39	-0.161449	-0.382924	-0.690353	-0.248639	-0.11731	-0.139172	0.355647	-0.0267475	-0.415584	0.273619
TV000376	Metiram-zinc	24	0.78	-0.0945812	-0.337686	-0.57962	-0.162192	-0.103515	0.0556746	0.352101	-0.0432107	-0.272644	0.247867
TV000376	Metiram-zinc	24	1.56	0.0310033	-0.163599	-0.384743	0.0216397	-0.0680119	0.314313	0.148661	-0.00597142	-0.0587958	0.207727
TV000376	Metiram-zinc	24	3.13	0.149048	0.0877052	-0.155412	0.201273	-0.0755577	0.361871	-0.298302	0.0348421	0.0497178	0.177438
TV000376	Metiram-zinc	24	6.25	0.175295	0.234469	0.00393491	0.235973	-0.0938469	0.151505	-0.653368	-0.00955899	-0.00232848	0.153393
TV000376	Metiram-zinc	24	12.5	0.111388	0.18363	0.113921	0.10395	-0.135115	0.0152535	-0.673399	-0.12993	-0.109435	0.114781
TV000376	Metiram-zinc	24	25	0.0507594	0.10103	0.27353	-0.0768828	-0.244962	0.219778	-0.412023	-0.11103	-0.153127	0.0617901
TV000376	Metiram-zinc	24	50	0.0840585	0.260626	0.57188	-0.151293	-0.423263	0.307055	0.0564224	0.304264	-0.20908	-0.0233471
TV000376	Metiram-zinc	24	100	0.450767	1.02467	1.02201	0.083484	-0.367373	-0.259834	1.13187	0.824488	0.0103903	-0.306193
TV000376	Metiram-zinc	24	200	1.21826	2.40073	1.53447	0.654184	0.106984	-1.30637	2.96315	1.0358	0.856665	-0.966229
TV000376	Metiram-zinc	72	0.39	-0.149837	-0.043518	0.102518	0.035756	-0.414054	-1.93132	-0.808133	-0.210501	-0.244221	0.603674
TV000376	Metiram-zinc	72	0.78	-0.247651	0.0542638	0.000893274	-0.0737194	-0.386411	-2.14964	-0.663418	-0.152191	-0.247487	0.501102
TV000376	Metiram-zinc	72	1.56	-0.327092	0.174428	-0.0491779	-0.226048	-0.320516	-1.83065	-0.378393	-0.00843222	-0.219467	0.346582
TV000376	Metiram-zinc	72	3.13	-0.333035	0.207756	0.00744287	-0.395066	-0.186391	-1.00919	0.0261516	0.283978	-0.15645	0.209995
TV000376	Metiram-zinc	72	6.25	-0.291166	0.137083	0.115563	-0.520681	-0.06402	-0.458003	0.425899	0.787124	-0.142425	0.135913
TV000376	Metiram-zinc	72	12.5	-0.263894	0.119334	0.200782	-0.471013	-0.0689851	-0.578895	0.771634	1.31399	-0.201826	0.0918299
TV000376	Metiram-zinc	72	25	-0.219301	0.267328	0.371535	-0.17254	-0.200065	-0.850788	1.0647	1.6415	-0.273725	0.00853617
TV000376	Metiram-zinc	72	50	-0.04227	0.516313	0.898245	0.406447	-0.143598	-0.594299	1.517	1.83175	-0.17792	-0.206498
TV000376	Metiram-zinc	72	100	0.441479	0.971737	1.9843	1.41536	0.399542	0.105129	2.3445	1.75834	0.303036	-0.704841
TV000376	Metiram-zinc	72	200	1.15164	1.74854	3.4483	2.79278	1.12869	0.714613	3.33538	1.29021	0.991875	-1.56557
TX000097	Benzyloctyl adipate	24	0.391	-0.176781	-0.111365	-0.108693	-0.169769	-0.405147	0.179985	-0.0556023	-0.0458362	0.0824669	0.0655651
TX000097	Benzyloctyl adipate	24	0.781	-0.197667	-0.129509	-0.112072	-0.109394	-0.268924	0.159557	-0.0594919	-0.0866475	0.0550805	0.0505179
TX000097	Benzyloctyl adipate	24	1.56	-0.219365	-0.146339	-0.118007	-0.0325853	-0.122689	0.106615	-0.081163	-0.124653	-0.0353532	0.0311093
TX000097	Benzyloctyl adipate	24	3.13	-0.210109	-0.153101	-0.112895	0.0594105	-0.0301685	0.0489488	-0.0965571	-0.114413	-0.16479	0.0129961
TX000097	Benzyloctyl adipate	24	6.25	-0.155868	-0.148012	-0.0827924	0.155011	0.0255364	-0.00297544	-0.115959	-0.0659362	-0.259715	0.00253683
TX000097	Benzyloctyl adipate	24	12.5	-0.104878	-0.156536	-0.0557718	0.216971	0.08319	-0.0422743	-0.163723	-0.0375286	-0.258275	0.00457239
TX000097	Benzyloctyl adipate	24	25	-0.0972325	-0.175859	-0.0592441	0.189653	0.104682	-0.0712771	-0.269371	-0.0359156	-0.196305	0.0217442
TX000097	Benzyloctyl adipate	24	50	-0.11706	-0.174284	-0.0834169	0.0928122	0.0916632	-0.101577	-0.395236	-0.0161463	-0.117505	0.0303196
TX000097	Benzyloctyl adipate	24	100	-0.124974	-0.131996	-0.0950992	-0.00844954	0.16861	-0.14789	-0.452014	0.0326248	-0.0474166	0.00830437
TX000097	Benzyloctyl adipate	24	200	-0.124492	-0.0735966	-0.0974008	-0.0911309	0.400808	-0.206991	-0.416658	0.0657726	-0.0104246	-0.0280949
TX000097	Benzyloctyl adipate	72	0.391	0.0608953	-0.127834	-0.0294745	0.0725252	0.0155515	0.396019	0.0149647	-0.129441	0.121102	-0.0358819
TX000097	Benzyloctyl adipate	72	0.781	0.0193549	-0.0789375	-0.00369116	0.0562495	-0.00777825	0.243786	-0.000233855	-0.0727375	0.0632426	-0.032597
TX000097	Benzyloctyl adipate	72	1.56	-0.0602807	-0.00707105	0.00557554	0.00258882	-0.0804152	-0.0723927	-0.0902437	-0.041665	-0.0542382	-0.0107605
TX000097	Benzyloctyl adipate	72	3.13	-0.129889	0.0491494	-0.000490308	-0.0173291	-0.137189	-0.327824	-0.211942	-0.0702536	-0.195161	0.0139351
TX000097	Benzyloctyl adipate	72	6.25	-0.132366	0.0748095	0.0189343	0.0171224	-0.111055	-0.322497	-0.284454	-0.116509	-0.298972	0.0134151
TX000097	Benzyloctyl adipate	72	12.5	-0.0851195	0.0774821	0.0688357	0.0514447	0.00508327	-0.15746	-0.288065	-0.120891	-0.331582	-0.0146347
TX000097	Benzyloctyl adipate	72	25	-0.0421101	0.0850429	0.100688	0.0281005	0.0970097	-0.03754	-0.281581	-0.109013	-0.215675	-0.0351649
TX000097	Benzyloctyl adipate	72	50	-0.0400952	0.109474	0.0816166	-0.00045284	0.0971737	0.0321747	-0.281801	-0.127003	0.023883	-0.028422
TX000097	Benzyloctyl adipate	72	100	-0.0626519	0.136993	0.0318895	0.00791103	0.061768	0.113005	-0.233624	-0.146926	0.243427	-0.00835791
TX000097	Benzyloctyl adipate	72	200	-0.0782636	0.147571	-0.00711225	-0.008893	0.0697176	0.136448	-0.16617	-0.112066	0.31343	0.00732534
TX000657	Quinoxyfen	1	0.39	-1.53395	-1.27493	-0.0730721	-1.45433	1.5665	0.192622	0.000157308	-0.466985	1.09971	-0.076789
TX000657	Quinoxyfen	1	0.78	-1.62773	-1.2776	0.0533711	-1.63254	1.20127	0.0357015	0.215229	-0.201281	0.868792	-0.172491
TX000657	Quinoxyfen	1	1.56	-1.70723	-1.25272	0.157234	-1.8836	0.570315	-0.128025	0.346788	-0.00699466	0.572463	-0.238147
TX000657	Quinoxyfen	1	3.13	-1.69159	-1.14294	0.0982958	-2.08379	0.0720689	-0.209111	0.289762	0.0683849	0.381366	-0.22057
TX000657	Quinoxyfen	1	6.25	-1.59912	-0.948913	-0.0449619	-2.19122	0.0578804	-0.231704	0.179822	0.317084	0.346084	-0.107341
TX000657	Quinoxyfen	1	12.5	-1.5277	-0.737966	-0.0843181	-2.32916	0.311339	-0.33295	0.206871	0.813666	0.342756	0.200273
TX000657	Quinoxyfen	1	25	-1.43376	-0.459285	0.0870662	-2.49214	0.371764	-0.462569	0.430437	1.11629	0.326328	0.722691
TX000657	Quinoxyfen	1	50	-1.23182	-0.0463639	0.471069	-2.61091	0.0424	-0.653917	0.804612	1.08498	0.185023	1.28005
TX000657	Quinoxyfen	1	100	-0.941868	0.492873	1.05448	-2.72795	-0.476428	-1.26724	1.41606	0.93541	-0.161334	1.40372
TX000657	Quinoxyfen	1	200	-0.666013	1.03594	1.71809	-2.92566	-1.08893	-2.64899	2.23079	0.903741	-0.607869	1.00759
TX000657	Quinoxyfen	24	0.39	-0.415571	-0.981041	0.263319	-0.500687	-0.225197	-0.739727	-0.405373	0.0968319	-0.314015	0.0664433
TX000657	Quinoxyfen	24	0.78	-0.40809	-0.999689	0.229822	-0.541634	0.119429	-0.534413	-0.281162	0.228776	-0.330449	0.0527378
TX000657	Quinoxyfen	24	1.56	-0.391896	-1.00444	0.171619	-0.61379	0.59583	-0.312146	-0.100637	0.472192	-0.280171	0.0264538
TX000657	Quinoxyfen	24	3.13	-0.336129	-0.843095	0.102888	-0.635611	1.02625	-0.328741	0.147723	0.633104	-0.171223	-0.0137224
TX000657	Quinoxyfen	24	6.25	-0.224203	-0.420596	0.0573798	-0.596318	1.27128	-0.723748	0.393378	0.627345	-0.112861	-0.0813004
TX000657	Quinoxyfen	24	12.5	-0.0841018	0.190787	0.0560264	-0.540587	1.26407	-1.24984	0.626934	0.611684	-0.147078	-0.174264
TX000657	Quinoxyfen	24	25	0.0695531	0.822476	0.0911839	-0.479586	1.08556	-1.45771	0.790726	0.760797	-0.190089	-0.286678
TX000657	Quinoxyfen	24	50	0.221245	1.2082	0.115036	-0.353435	1.08497	-1.16877	0.86519	0.792087	-0.0731761	-0.438026
TX000657	Quinoxyfen	24	100	0.673972	1.28772	-0.0634558	0.145103	1.51111	-0.789459	0.64478	0.191635	0.78807	-0.76171
TX000657	Quinoxyfen	24	200	1.54163	1.27979	-0.601332	1.07467	2.04396	-0.694172	-0.163567	-1.13921	2.18149	-1.41364
TX000657	Quinoxyfen	72	0.39	-0.244474	-0.207688	0.105253	-0.24572	-0.330085	-0.0904381	-0.573234	0.128651	-0.519151	0.232259
TX000657	Quinoxyfen	72	0.78	-0.328126	-0.31512	0.0797303	-0.292465	-0.294667	-0.127805	-0.61349	0.110051	-0.510633	0.250147
TX000657	Quinoxyfen	72	1.56	-0.460395	-0.483972	0.100368	-0.389477	-0.298479	-0.426881	-0.571189	0.124252	-0.608357	0.260406
TX000657	Quinoxyfen	72	3.13	-0.65772	-0.739636	0.171916	-0.57385	-0.317383	-0.818375	-0.437728	0.18316	-0.723166	0.234999
TX000657	Quinoxyfen	72	6.25	-0.76477	-0.880509	0.27237	-0.698281	-0.234502	-0.867441	-0.192111	0.345759	-0.665391	0.151172
TX000657	Quinoxyfen	72	12.5	-0.674483	-0.830641	0.29661	-0.620474	0.0148625	-0.465125	0.143931	0.545988	-0.30315	-0.00839838
TX000657	Quinoxyfen	72	25	-0.29893	-0.500213	0.223816	-0.220626	0.421048	-0.172615	0.507092	0.704861	0.170281	-0.287641
TX000657	Quinoxyfen	72	50	0.152334	-0.156069	0.0938525	0.257574	1.07422	-0.261443	0.797445	0.642671	0.64373	-0.723197
TX000657	Quinoxyfen	72	100	0.43491	-0.113045	-0.0778109	0.528114	1.89393	-0.369536	0.972394	0.265179	1.20342	-1.31667
TX000657	Quinoxyfen	72	200	0.518312	-0.348503	-0.236954	0.560075	2.56052	-0.248081	1.08417	-0.294137	1.73207	-1.97998
TX000659	Tefluthrin	1	0.39	-0.247192	-0.110644	0.626551	-0.369796	0.247616	0.210723	-1.18497	0.418884	-0.0741685	0.4299
TX000659	Tefluthrin	1	0.78	-0.137921	-0.0764616	0.692592	-0.158047	0.441225	0.30168	-0.823294	0.121835	0.276606	0.192389
TX000659	Tefluthrin	1	1.56	-0.0208055	-0.0595752	0.637562	0.170468	0.668079	0.34611	-0.181595	-0.252105	0.534658	-0.0340177
TX000659	Tefluthrin	1	3.13	0.045962	-0.0488398	0.444645	0.420181	0.901161	0.368084	0.446861	-0.434162	0.659323	-0.167009
TX000659	Tefluthrin	1	6.25	0.0523693	0.00127846	0.339714	0.415829	1.07277	0.37736	0.711614	-0.277611	0.691165	-0.230472
TX000659	Tefluthrin	1	12.5	0.092634	0.174625	0.509005	0.266131	1.03441	0.308595	0.602096	0.022657	0.567535	-0.315939
TX000659	Tefluthrin	1	25	0.245694	0.52194	0.758575	0.240446	0.642652	0.0178652	0.530905	0.133053	0.086792	-0.474081
TX000659	Tefluthrin	1	50	0.439861	0.952664	0.822671	0.350292	-0.029391	-0.564534	0.694612	-0.107064	-0.735476	-0.590919
TX000659	Tefluthrin	1	100	0.562035	1.329	0.789714	0.416917	-0.744341	-1.27833	0.716754	-0.467136	-1.44907	-0.597283
TX000659	Tefluthrin	1	200	0.566749	1.5581	0.793377	0.381611	-1.33176	-1.84606	0.292326	-0.573746	-1.71053	-0.459345
TX000659	Tefluthrin	24	0.39	-0.0220268	0.0589121	-0.279828	-0.0948639	-1.25408	0.396603	-1.143	-0.0866601	-1.24312	0.946699
TX000659	Tefluthrin	24	0.78	-0.0640325	-0.0523318	-0.271736	-0.0909436	-1.10429	0.489459	-1.04144	-0.0263622	-0.887447	0.841494
TX000659	Tefluthrin	24	1.56	-0.0883267	-0.146436	-0.263647	-0.0895563	-0.845748	0.493057	-0.897758	0.0465044	-0.358659	0.665189
TX000659	Tefluthrin	24	3.13	-0.036919	-0.118111	-0.265514	-0.037967	-0.510776	0.353821	-0.632579	0.0558342	0.11771	0.463271
TX000659	Tefluthrin	24	6.25	0.0676114	0.0325655	-0.281073	0.0492449	-0.171793	0.0761703	-0.198845	0.00274752	0.343477	0.288612
TX000659	Tefluthrin	24	12.5	0.130188	0.170915	-0.268625	0.0582153	0.166338	-0.178626	0.329605	-0.0635709	0.464548	0.146419
TX000659	Tefluthrin	24	25	0.191948	0.352022	-0.190343	-0.00684333	0.386165	-0.36634	0.756812	-0.113057	0.51949	-0.03158
TX000659	Tefluthrin	24	50	0.388706	0.738914	-0.0468348	0.0278983	0.461814	-0.619502	1.19061	-0.138779	0.387991	-0.358724
TX000659	Tefluthrin	24	100	0.690897	1.30322	0.100157	0.195433	0.459975	-0.972973	1.83714	-0.0310978	0.0825496	-0.868643
TX000659	Tefluthrin	24	200	0.937647	1.84626	0.204194	0.325093	0.438083	-1.29099	2.5285	0.23832	-0.294601	-1.39088
TX000659	Tefluthrin	72	0.39	-0.0831885	-0.0857225	-0.149794	0.0201471	-0.116829	-0.612768	-0.674505	0.272079	-0.369107	0.158124
TX000659	Tefluthrin	72	0.78	-0.102264	0.00184542	-0.122377	-0.0399906	-0.118098	-0.253445	-0.518956	0.253204	-0.249991	0.173354
TX000659	Tefluthrin	72	1.56	-0.163886	0.0274152	-0.0836381	-0.14158	-0.221667	0.131188	-0.272647	0.244954	-0.160623	0.193033
TX000659	Tefluthrin	72	3.13	-0.230574	-0.0420905	-0.0829706	-0.221231	-0.378574	0.34852	0.0640993	0.313752	-0.108215	0.185383
TX000659	Tefluthrin	72	6.25	-0.277204	-0.186354	-0.149794	-0.273602	-0.465704	0.462956	0.267178	0.402473	-0.0246467	0.152703
TX000659	Tefluthrin	72	12.5	-0.259233	-0.285857	-0.243619	-0.295514	-0.378315	0.721617	0.225859	0.410089	0.123978	0.11373
TX000659	Tefluthrin	72	25	-0.129246	-0.232329	-0.25369	-0.250111	-0.163573	1.00113	0.116318	0.309244	0.239679	0.0665198
TX000659	Tefluthrin	72	50	0.137805	0.00842724	-0.0869755	-0.101828	0.0921224	1.10399	0.245362	0.172678	0.391841	-0.0790265
TX000659	Tefluthrin	72	100	0.480808	0.395907	0.176115	0.0787671	0.296698	1.10558	0.735365	0.100879	0.761268	-0.382878
TX000659	Tefluthrin	72	200	0.77426	0.777889	0.358675	0.182546	0.365501	1.19407	1.35389	0.0759944	1.29161	-0.76365
TX000661	Isoxaben	1	0.39	-0.148858	-0.109704	0.773481	-0.625242	-0.871787	0.396113	-0.233574	-2.67683	0.0711708	-0.963294
TX000661	Isoxaben	1	0.78	-0.148901	-0.0945706	0.544179	-0.627734	-0.967911	-0.132808	-0.213437	-2.13723	-0.380682	-0.562106
TX000661	Isoxaben	1	1.56	-0.141275	-0.0945811	0.185203	-0.52972	-1.13828	-0.872453	-0.117991	-1.15589	-0.85051	0.022849
TX000661	Isoxaben	1	3.13	-0.0888732	-0.0453362	-0.189032	-0.232425	-1.26431	-1.36038	0.103751	-0.368235	-1.03302	0.512087
TX000661	Isoxaben	1	6.25	-0.0192961	0.0638576	-0.419788	0.135772	-1.31382	-1.21912	0.382611	-0.184373	-0.887859	0.879468
TX000661	Isoxaben	1	12.5	0.0329715	0.142069	-0.358459	0.419725	-1.30482	-0.588559	0.431322	-0.27824	-0.589522	1.09908
TX000661	Isoxaben	1	25	0.0555987	0.138711	-0.091786	0.530073	-1.32424	0.219263	0.347253	-0.291073	-0.16887	1.08025
TX000661	Isoxaben	1	50	-0.00257174	0.0634666	0.0161918	0.364363	-1.207	0.924643	0.32324	-0.244058	0.297103	0.801138
TX000661	Isoxaben	1	100	-0.0864027	0.0786846	0.0305831	-0.00387898	-0.926315	1.33173	0.462067	-0.222722	0.570189	0.327665
TX000661	Isoxaben	1	200	-0.0653743	0.287189	0.389923	-0.327818	-0.651294	1.49979	0.709409	0.103133	0.621998	-0.297555
TX000661	Isoxaben	24	0.39	-0.0969796	-0.133256	-0.378305	-0.246253	0.399605	0.481579	0.164239	-0.537283	0.0488498	0.3493
TX000661	Isoxaben	24	0.78	-0.033182	-0.0412057	-0.372008	-0.114942	0.21009	0.495512	-0.276071	-0.481738	0.0993064	0.302143
TX000661	Isoxaben	24	1.56	-0.0106975	-0.0107877	-0.295467	0.00626811	-0.0751935	0.181066	-0.773294	-0.290371	-0.118612	0.280614
TX000661	Isoxaben	24	3.13	-0.0559815	-0.0334455	-0.131303	0.0379527	-0.37979	-0.649197	-0.871728	-0.0589685	-0.729266	0.240012
TX000661	Isoxaben	24	6.25	-0.119678	-0.0207725	0.0124846	-0.0380894	-0.590313	-1.46976	-0.37337	0.0416217	-1.27485	0.145
TX000661	Isoxaben	24	12.5	-0.131012	0.107314	0.15891	-0.189677	-0.716634	-1.48653	0.268759	0.0200499	-1.28268	0.05788
TX000661	Isoxaben	24	25	-0.141309	0.217516	0.350287	-0.393262	-0.785775	-0.919491	0.673634	0.172416	-0.929964	0.052741
TX000661	Isoxaben	24	50	-0.226377	0.125433	0.546992	-0.594069	-0.739764	-0.557727	0.973214	0.620739	-0.733218	-0.0353322
TX000661	Isoxaben	24	100	-0.219746	0.0834978	0.502785	-0.514538	-0.168965	-0.340142	1.42642	0.978999	-0.412436	-0.526546
TX000661	Isoxaben	24	200	0.0276652	0.384479	0.072776	-0.0872418	0.879239	0.0314929	1.94486	0.934459	0.406415	-1.44083
TX000661	Isoxaben	72	0.39	-0.467302	-1.07775	0.169124	-1.52621	0.0528798	0.17784	0.271272	0.150846	-0.387649	-0.140998
TX000661	Isoxaben	72	0.78	-0.473337	-0.960248	0.133593	-1.35231	0.00834765	0.133998	0.0369992	0.0720489	-0.418467	-0.138611
TX000661	Isoxaben	72	1.56	-0.455167	-0.810266	-0.0998182	-1.1037	-0.119474	-0.129893	-0.0736064	-0.0161341	-0.538099	-0.107673
TX000661	Isoxaben	72	3.13	-0.363414	-0.597662	-0.353751	-0.843329	-0.320967	-0.561842	0.0239576	-0.000435208	-0.698922	-0.0310457
TX000661	Isoxaben	72	6.25	-0.227795	-0.321097	-0.283135	-0.6469	-0.4558	-0.985483	0.288655	0.092102	-0.77172	0.0205336
TX000661	Isoxaben	72	12.5	-0.139368	-0.109082	0.139518	-0.528733	-0.366518	-1.196	0.610217	0.195089	-0.6865	-0.027464
TX000661	Isoxaben	72	25	-0.120307	-0.0899265	0.567591	-0.433382	-0.0711876	-1.31241	1.01393	0.281775	-0.51779	-0.201074
TX000661	Isoxaben	72	50	-0.122466	-0.349314	0.808503	-0.335334	0.199592	-1.32312	1.50783	0.412236	-0.334236	-0.470172
TX000661	Isoxaben	72	100	0.0807637	-0.553986	0.971951	-0.0264214	0.6293	-0.748091	2.12533	0.512646	0.341515	-0.88067
TX000661	Isoxaben	72	200	0.623441	-0.213148	1.07853	0.609429	1.42229	0.561868	2.85979	0.408295	1.64439	-1.47216
TX000663	Imazalil	1	0.39	0.936	0.307876	-2.07582	2.33172	0.665997	0.383249	-0.759777	-1.83172	1.01436	1.11672
TX000663	Imazalil	1	0.78	0.831711	0.340627	-1.86583	1.99437	0.569023	0.388499	-0.762893	-1.15532	1.0598	1.34831
TX000663	Imazalil	1	1.56	0.633123	0.361546	-1.65651	1.53775	0.458265	0.387914	-0.706638	-0.403327	1.15775	1.58909
TX000663	Imazalil	1	3.13	0.376356	0.332335	-1.46786	1.1492	0.353366	0.358854	-0.683921	0.155474	1.1127	1.62461
TX000663	Imazalil	1	6.25	0.233274	0.325016	-1.24819	0.988527	0.294962	0.294221	-0.734486	0.453896	0.943124	1.36186
TX000663	Imazalil	1	12.5	0.257231	0.371691	-0.936581	0.931899	0.289969	0.233245	-0.764851	0.632491	0.829898	0.992389
TX000663	Imazalil	1	25	0.409509	0.499528	-0.657732	0.86517	0.283911	0.220011	-0.604033	0.656244	0.898573	0.638183
TX000663	Imazalil	1	50	0.583321	0.718038	-0.486724	0.684767	0.162501	0.253267	0.00261173	0.688781	0.97562	0.385487
TX000663	Imazalil	1	100	0.752967	1.01869	-0.206516	0.344696	-0.121749	0.293006	0.848983	1.02346	0.985971	0.265891
TX000663	Imazalil	1	200	0.896749	1.29809	0.382731	-0.148615	-0.549008	0.307307	1.44799	1.84742	0.978317	0.335395
TX000663	Imazalil	24	0.39	0.0390972	-0.0169711	-0.891762	0.517711	0.421064	0.128672	-0.253407	-0.512438	0.459044	-0.174447
TX000663	Imazalil	24	0.78	-0.037124	-0.178781	-0.741694	0.442465	0.229664	0.0884197	-0.406988	-0.390947	0.411928	-0.0697476
TX000663	Imazalil	24	1.56	-0.127617	-0.391562	-0.588005	0.340447	0.0151228	0.0641549	-0.538083	-0.203456	0.397325	0.0104848
TX000663	Imazalil	24	3.13	-0.16953	-0.475715	-0.466386	0.26944	-0.0748986	0.0806869	-0.495938	0.0110198	0.396245	0.00775237
TX000663	Imazalil	24	6.25	-0.120891	-0.28534	-0.374813	0.287374	0.0998194	0.131918	-0.281576	0.179401	0.498488	-0.0747238
TX000663	Imazalil	24	12.5	-0.0373187	0.0335929	-0.237056	0.315893	0.340559	0.166423	-0.00345003	0.242363	0.743737	-0.183999
TX000663	Imazalil	24	25	0.0380703	0.171351	-0.0343662	0.299725	0.418065	0.0943005	0.320167	0.111901	0.996873	-0.340398
TX000663	Imazalil	24	50	0.0612989	-0.240545	0.266241	0.251126	0.300239	-0.0761434	0.737032	-0.309002	1.13561	-0.671575
TX000663	Imazalil	24	100	0.15036	-1.39287	0.39985	0.54293	0.343344	-0.128128	0.809792	-0.98002	1.68368	-1.22918
TX000663	Imazalil	24	200	0.473329	-3.05118	-0.0259811	1.37211	0.940052	0.163855	0.0122523	-1.58682	3.02376	-1.93401
TX000663	Imazalil	72	0.39	-0.326472	-0.19759	-0.063086	-0.358092	-0.144222	0.270886	0.366112	-0.214482	0.0831868	0.0564923
TX000663	Imazalil	72	0.78	-0.287177	-0.206676	-0.0737718	-0.28402	-0.00376957	0.254329	0.0872884	-0.177493	0.174312	0.0362614
TX000663	Imazalil	72	1.56	-0.210943	-0.166342	-0.163824	-0.229093	0.197218	0.269316	-0.284075	-0.182692	0.335269	-0.0104325
TX000663	Imazalil	72	3.13	-0.109999	-0.0965037	-0.262405	-0.214566	0.342055	0.278145	-0.434052	-0.231579	0.432938	-0.0744345
TX000663	Imazalil	72	6.25	-0.0450701	-0.14028	-0.281404	-0.197145	0.503201	0.239631	-0.286221	-0.262467	0.490287	-0.12438
TX000663	Imazalil	72	12.5	-0.0584486	-0.392591	-0.252911	-0.147837	0.714969	0.166499	-0.164243	-0.283352	0.584491	-0.176011
TX000663	Imazalil	72	25	-0.101768	-0.741361	-0.20612	-0.167845	0.969919	0.132936	0.0293507	-0.347638	0.776206	-0.324347
TX000663	Imazalil	72	50	-0.0295726	-0.954907	-0.10019	-0.295085	1.2663	0.0616681	0.619741	-0.598649	0.990492	-0.701012
TX000663	Imazalil	72	100	0.567546	-0.772391	-0.435785	0.00473647	1.74814	-0.0299239	1.0375	-1.10941	1.76292	-1.40108
TX000663	Imazalil	72	200	1.63181	-0.162474	-1.81313	1.02151	2.41746	0.0842493	0.55873	-1.68974	3.14872	-2.46103
TX000665	Tebufenozide	1	0.39	-0.0460855	-0.340115	-0.291312	-0.189095	0.0100559	-2.32477	0.263757	-1.00391	-1.26224	0.364599
TX000665	Tebufenozide	1	0.78	0.0233015	-0.37226	-0.201245	-0.122444	-0.086378	-1.69837	0.345926	-0.240583	-1.01226	0.240387
TX000665	Tebufenozide	1	1.56	0.115744	-0.3991	-0.08772	-0.193883	-0.114096	-0.912979	0.411451	0.620349	-0.549615	-0.0349443
TX000665	Tebufenozide	1	3.13	0.142635	-0.457738	0.0277953	-0.442078	-0.0536831	-0.336186	0.419232	1.18573	-0.118677	-0.341005
TX000665	Tebufenozide	1	6.25	0.0477082	-0.511594	0.1154	-0.610712	0.0124689	-0.0837197	0.333569	1.23359	0.0505927	-0.495378
TX000665	Tebufenozide	1	12.5	-0.136387	-0.547811	0.303134	-0.466674	0.0644927	0.0249948	0.206982	0.908096	0.0274148	-0.527244
TX000665	Tebufenozide	1	25	-0.320267	-0.489795	0.675277	-0.112681	0.137193	-0.0612334	0.132761	0.428225	-0.0887872	-0.562264
TX000665	Tebufenozide	1	50	-0.408504	-0.333127	1.04796	0.121617	0.141442	-0.382865	0.117453	-0.02493	-0.355544	-0.609265
TX000665	Tebufenozide	1	100	-0.377509	-0.199331	1.09655	0.103187	0.00907988	-0.582844	0.0952715	-0.290869	-0.70565	-0.591046
TX000665	Tebufenozide	1	200	-0.322622	-0.193032	0.770716	-0.106453	-0.24521	-0.364633	-0.00182972	-0.29474	-0.89329	-0.515445
TX000665	Tebufenozide	24	0.39	-0.189681	-0.276384	-0.184832	-0.272288	0.189124	-0.263599	-0.187924	0.23258	-0.0729475	0.0648487
TX000665	Tebufenozide	24	0.78	-0.23255	-0.378056	-0.156211	-0.260533	0.0926158	-0.0131246	-0.406274	0.179165	-0.0245584	0.0764782
TX000665	Tebufenozide	24	1.56	-0.298995	-0.518574	-0.109729	-0.291056	-0.0823062	0.179625	-0.577845	0.0980717	0.0528275	0.0751244
TX000665	Tebufenozide	24	3.13	-0.32665	-0.583409	-0.0310495	-0.348435	-0.253064	-0.101657	-0.50849	0.0231581	0.0133807	0.0589255
TX000665	Tebufenozide	24	6.25	-0.301879	-0.543882	0.102916	-0.393953	-0.369858	-0.88091	-0.299917	-0.0298847	-0.164527	0.0413634
TX000665	Tebufenozide	24	12.5	-0.277408	-0.476812	0.243605	-0.429977	-0.455582	-1.6192	-0.154522	-0.00979688	-0.404381	0.0330465
TX000665	Tebufenozide	24	25	-0.320881	-0.469874	0.319978	-0.547	-0.410165	-1.4663	0.0585031	0.344045	-0.559818	-0.0167295
TX000665	Tebufenozide	24	50	-0.412189	-0.512707	0.304347	-0.756462	-0.137418	-0.692579	0.386856	0.971523	-0.573056	-0.152134
TX000665	Tebufenozide	24	100	-0.475514	-0.548176	0.232672	-0.938314	0.191378	-0.186478	0.502402	1.43741	-0.509245	-0.3227
TX000665	Tebufenozide	24	200	-0.489306	-0.555734	0.16599	-0.987808	0.341561	-0.222857	0.210181	1.5945	-0.4073	-0.445842
TX000665	Tebufenozide	72	0.39	0.241998	0.48229	-0.422843	0.371136	-0.144907	-0.737312	0.0737356	-0.17129	-0.326925	0.0360705
TX000665	Tebufenozide	72	0.78	0.176492	0.338721	-0.386584	0.278458	-0.273875	-0.573957	-0.000700457	-0.128607	-0.293846	0.0789919
TX000665	Tebufenozide	72	1.56	0.127649	0.205251	-0.360717	0.185024	-0.428548	-0.517181	-0.12927	-0.060304	-0.281724	0.141717
TX000665	Tebufenozide	72	3.13	0.0871317	0.0771899	-0.414781	0.0943399	-0.517406	-0.715207	-0.240791	-0.01347	-0.328511	0.202702
TX000665	Tebufenozide	72	6.25	-0.00862982	-0.173465	-0.530786	-0.0590021	-0.521962	-1.01547	-0.255695	-0.000161963	-0.406817	0.226246
TX000665	Tebufenozide	72	12.5	-0.207646	-0.661691	-0.584646	-0.292896	-0.412531	-0.964067	-0.186784	-0.0121693	-0.356868	0.190963
TX000665	Tebufenozide	72	25	-0.317446	-1.03544	-0.472427	-0.443232	-0.0834566	-0.367957	-0.0420342	-0.0271576	-0.0167844	0.0452181
TX000665	Tebufenozide	72	50	-0.122164	-0.814325	-0.265533	-0.380343	0.492668	0.496073	0.173062	-0.139396	0.50526	-0.288417
TX000665	Tebufenozide	72	100	0.228011	-0.272226	-0.23522	-0.215692	1.17794	1.21431	0.32162	-0.39072	0.964366	-0.802401
TX000665	Tebufenozide	72	200	0.475739	0.0743977	-0.496678	-0.0825207	1.78159	1.58534	0.264899	-0.605297	1.24315	-1.34551
TX000667	Hexaconazole	1	0.39	-0.157395	-0.111456	-0.0915089	-1.37062	-0.271915	0.270904	-1.15416	-0.331649	-0.723455	0.0765434
TX000667	Hexaconazole	1	0.78	-0.432815	-0.36344	0.336272	-1.85939	-0.260395	-0.00893239	-0.933594	-0.575415	-0.696118	0.084707
TX000667	Hexaconazole	1	1.56	-0.678962	-0.63232	0.762834	-2.19361	-0.137721	-0.161872	-0.690108	-1.11536	-0.458784	0.0659775
TX000667	Hexaconazole	1	3.13	-0.607954	-0.647856	0.770115	-1.76172	-0.0574004	-0.117112	-0.672197	-1.44202	-0.151882	-0.0585514
TX000667	Hexaconazole	1	6.25	-0.280927	-0.409298	0.241315	-0.767069	0.0362837	-0.0176012	-0.925366	-1.52641	0.148224	-0.296057
TX000667	Hexaconazole	1	12.5	-0.0548362	-0.196467	-0.296692	0.0609922	0.114471	0.0596196	-1.2288	-1.78118	0.373059	-0.541332
TX000667	Hexaconazole	1	25	-0.0383294	-0.0948205	-0.333362	0.449417	0.118994	0.0901288	-1.33499	-2.30234	0.362698	-0.601365
TX000667	Hexaconazole	1	50	-0.0422363	0.0910943	0.0146363	0.458361	0.0265873	0.0797701	-0.983246	-2.44623	0.106642	-0.474468
TX000667	Hexaconazole	1	100	0.130467	0.531227	0.325319	0.0536908	-0.115151	-0.254984	-0.203883	-1.42517	-0.277491	-0.262125
TX000667	Hexaconazole	1	200	0.370046	1.05075	0.281497	-0.991141	-0.321607	-1.07524	0.48365	0.382864	-0.583404	0.0869366
TX000667	Hexaconazole	24	0.39	-0.0552496	0.278643	-0.456489	-0.0259165	0.372024	0.685244	0.238324	-0.212816	0.435277	0.268152
TX000667	Hexaconazole	24	0.78	-0.0654777	0.133741	-0.403063	0.000827567	0.219866	0.630563	0.00398631	-0.248364	0.302785	0.266778
TX000667	Hexaconazole	24	1.56	-0.0587994	-0.0411528	-0.29806	0.0673204	0.0594896	0.482514	-0.235357	-0.235629	0.12151	0.263438
TX000667	Hexaconazole	24	3.13	0.00550625	-0.0670925	-0.17044	0.152573	-0.00274382	0.157858	-0.337437	-0.148926	-0.0156568	0.247755
TX000667	Hexaconazole	24	6.25	0.0954215	0.0849555	-0.0835313	0.189587	-0.00755976	-0.336459	-0.460261	-0.0796066	-0.0767231	0.223245
TX000667	Hexaconazole	24	12.5	0.129829	0.16084	-0.0645999	0.118676	-0.067724	-0.71556	-0.684032	-0.0343677	-0.0758024	0.17585
TX000667	Hexaconazole	24	25	0.0770743	0.0199652	-0.0133822	-0.0677985	-0.206738	-0.866745	-0.674738	0.203571	-0.0888765	0.0624596
TX000667	Hexaconazole	24	50	-0.0602308	-0.445973	0.216504	-0.265465	-0.0478707	-1.2035	0.107455	0.577712	-0.103276	-0.25545
TX000667	Hexaconazole	24	100	0.970289	0.507744	0.269627	1.05223	1.64326	-1.57127	1.42865	0.62207	0.0369607	-1.14072
TX000667	Hexaconazole	24	200	3.12128	3.75834	-0.382354	3.71028	3.79182	-1.08508	2.55223	0.0728735	0.315092	-3.0632
TX000667	Hexaconazole	72	0.39	0.226955	0.759035	0.266865	1.53655	-0.810926	-1.37399	-0.502769	0.033365	-0.612	-0.0599087
TX000667	Hexaconazole	72	0.78	0.149275	0.648036	0.130971	1.21489	-0.584344	-0.799813	-0.56601	0.362174	-0.512438	0.0300406
TX000667	Hexaconazole	72	1.56	0.0326965	0.453792	-0.0151902	0.711645	-0.356287	-0.0444427	-0.64981	0.982066	-0.364499	0.124171
TX000667	Hexaconazole	72	3.13	-0.0867246	0.267935	-0.0957617	0.326486	-0.225521	0.425526	-0.673525	1.51886	-0.217632	0.174403
TX000667	Hexaconazole	72	6.25	-0.157165	0.161308	-0.0909799	0.273429	-0.197966	0.357004	-0.606596	1.64427	-0.131509	0.148457
TX000667	Hexaconazole	72	12.5	-0.173077	0.110006	-0.0402294	0.417016	-0.214858	0.0898001	-0.565063	1.46825	-0.11516	0.0872331
TX000667	Hexaconazole	72	25	-0.089116	0.0515741	0.0597786	0.449654	-0.140609	0.207517	-0.291851	1.22511	0.0313104	-0.100612
TX000667	Hexaconazole	72	50	0.377413	-0.00498673	0.201963	0.469453	0.586691	0.647613	0.335075	0.79119	0.658036	-0.620449
TX000667	Hexaconazole	72	100	1.20094	-0.498627	0.220271	-0.0754034	1.74163	0.973767	0.889461	-0.436591	1.5832	-1.53522
TX000667	Hexaconazole	72	200	1.93589	-2.24936	0.0876862	-2.50496	2.62311	0.977656	1.03055	-2.52757	2.30949	-2.64627
TX000669	Flusilazole	1	0.39	-0.132138	-0.658875	0.0508149	-0.343597	1.20608	0.189466	1.50076	-0.238818	1.10184	-1.19074
TX000669	Flusilazole	1	0.78	-0.236309	-0.711974	0.0736735	-0.31767	1.69092	0.333896	1.40457	-0.721871	1.03586	-1.26705
TX000669	Flusilazole	1	1.56	-0.386909	-0.792138	0.157445	-0.281919	2.01579	0.459504	1.1514	-1.35278	0.933776	-1.29467
TX000669	Flusilazole	1	3.13	-0.503566	-0.847842	0.294382	-0.248014	2.01111	0.496891	0.929526	-1.71039	0.793796	-1.31978
TX000669	Flusilazole	1	6.25	-0.518173	-0.804279	0.390636	-0.181243	1.72708	0.455423	0.785141	-1.5609	0.604541	-1.25658
TX000669	Flusilazole	1	12.5	-0.432423	-0.622102	0.34252	-0.0467588	1.24569	0.337234	0.607921	-1.21232	0.253659	-1.04126
TX000669	Flusilazole	1	25	-0.289369	-0.351581	0.154908	0.121124	0.474878	0.156148	0.333208	-1.13128	-0.241639	-0.699025
TX000669	Flusilazole	1	50	-0.131572	-0.0956422	-0.0737256	0.213388	-0.56199	0.00747698	0.0882867	-1.51619	-0.766221	-0.39381
TX000669	Flusilazole	1	100	0.144902	0.311019	-0.26209	0.161401	-1.36819	-0.29614	0.0343353	-1.83048	-1.1676	-0.267734
TX000669	Flusilazole	1	200	0.60893	1.0356	-0.39976	-0.0477707	-1.81192	-1.19988	0.0522473	-1.28617	-1.45759	-0.172363
TX000669	Flusilazole	24	0.39	-0.291589	-0.276275	-0.0592509	-0.248458	0.167814	-1.55308	0.0657413	-0.0438129	-0.529588	0.0998372
TX000669	Flusilazole	24	0.78	-0.241771	-0.221289	-0.0899816	-0.146346	0.0144522	-1.12811	-0.301834	-0.004845	-0.510873	0.125988
TX000669	Flusilazole	24	1.56	-0.146967	-0.107537	-0.0746128	0.0277357	-0.198464	-0.621986	-0.733402	0.0427633	-0.465791	0.147106
TX000669	Flusilazole	24	3.13	-0.055249	-0.0349499	0.0149035	0.174623	-0.34416	-0.341066	-0.909715	0.0319632	-0.248192	0.140786
TX000669	Flusilazole	24	6.25	-0.0301558	-0.0572148	0.105889	0.16489	-0.375013	-0.443409	-0.820237	-0.0145532	0.0626717	0.111692
TX000669	Flusilazole	24	12.5	-0.0616478	-0.069064	0.180541	-0.0301502	-0.367244	-0.842283	-0.561213	0.0301605	0.176739	0.067028
TX000669	Flusilazole	24	25	-0.116123	-0.0130507	0.314176	-0.358123	-0.396532	-1.52368	-0.0446794	0.242866	-0.0473471	-0.0180527
TX000669	Flusilazole	24	50	-0.174905	-0.115354	0.521226	-0.646919	-0.24951	-2.11975	1.02388	0.376152	-0.357814	-0.225813
TX000669	Flusilazole	24	100	-0.234483	-0.587282	0.634331	-0.727372	0.271432	-2.32502	2.44053	0.146344	-0.243532	-0.703384
TX000669	Flusilazole	24	200	-0.279951	-1.27368	0.574054	-0.621431	0.875833	-2.73859	3.61029	-0.389155	0.195699	-1.5904
TX000669	Flusilazole	72	0.39	-0.0202355	0.0559042	-0.346477	-0.074954	-0.370879	-0.0433498	-0.0311693	-0.0531297	-0.320764	0.0857393
TX000669	Flusilazole	72	0.78	0.000127531	-0.0109914	-0.341739	-0.0959565	-0.31695	0.0438353	0.232114	0.0252628	-0.209836	0.120114
TX000669	Flusilazole	72	1.56	-0.0183214	-0.153541	-0.357987	-0.169316	-0.253427	0.196646	0.465974	0.0634825	0.0090788	0.178546
TX000669	Flusilazole	72	3.13	-0.0660087	-0.275448	-0.411537	-0.234357	-0.238876	0.282646	0.443219	0.0264829	0.195668	0.229076
TX000669	Flusilazole	72	6.25	-0.0693016	-0.244562	-0.472668	-0.182406	-0.273422	0.254792	0.0809364	-0.0763165	0.277923	0.265306
TX000669	Flusilazole	72	12.5	0.00712825	-0.128479	-0.385766	-0.0325635	-0.268795	0.162696	-0.215261	-0.15328	0.292098	0.261062
TX000669	Flusilazole	72	25	0.157601	-0.0138012	0.113441	0.114229	-0.144791	0.0639526	0.312832	-0.0797769	0.349379	0.103594
TX000669	Flusilazole	72	50	0.406964	0.0913324	0.768391	0.163301	0.3416	0.0569985	1.42011	0.660995	0.705763	-0.332721
TX000669	Flusilazole	72	100	0.740532	0.146038	0.942872	0.0930173	1.19145	0.230936	2.09406	1.97016	1.42738	-1.0884
TX000669	Flusilazole	72	200	1.03885	0.118503	0.495757	-0.0432148	1.97198	0.539141	1.94361	3.07619	2.17104	-1.98712
TX000671	Fluroxypyr-meptyl	1	0.39	0.310804	0.306914	-1.15476	0.596896	1.56509	0.885203	-0.967935	1.06362	1.52201	0.00957815
TX000671	Fluroxypyr-meptyl	1	0.78	0.28255	0.294474	-1.02022	0.553991	1.67959	0.837972	-1.19558	0.676012	1.47843	0.0709531
TX000671	Fluroxypyr-meptyl	1	1.6	0.264762	0.324509	-0.966845	0.505642	1.7569	0.803644	-1.57151	0.31553	1.57169	0.0419899
TX000671	Fluroxypyr-meptyl	1	3.1	0.243616	0.363614	-0.909829	0.422767	1.67256	0.788858	-1.78701	0.149374	1.65349	-0.0816618
TX000671	Fluroxypyr-meptyl	1	6.3	0.222694	0.380287	-0.823471	0.301968	1.44652	0.784742	-1.70887	0.113754	1.55146	-0.168808
TX000671	Fluroxypyr-meptyl	1	13	0.23941	0.410321	-0.781248	0.188198	1.21916	0.753006	-1.56973	-0.136466	1.29416	-0.0568126
TX000671	Fluroxypyr-meptyl	1	25	0.358067	0.55389	-0.777578	0.138169	1.02012	0.68313	-1.48611	-0.404431	1.07195	0.193006
TX000671	Fluroxypyr-meptyl	1	50	0.641507	0.89954	-0.599788	0.0708077	0.533766	0.602343	-1.43118	-0.347083	0.828036	0.464136
TX000671	Fluroxypyr-meptyl	1	100	2.11767	1.40503	-0.821635	0.304279	0.00716227	0.500595	-1.93699	-0.463888	1.19308	-0.452994
TX000671	Fluroxypyr-meptyl	1	200	4.6143	1.92698	-2.44647	1.29252	0.391641	0.392245	-3.7016	-1.54559	2.8364	-4.27794
TX000671	Fluroxypyr-meptyl	24	0.39	0.0187892	0.00501665	-0.160509	0.385043	0.206215	0.0798543	0.129512	-0.249203	0.111567	0.0385166
TX000671	Fluroxypyr-meptyl	24	0.78	-0.0111081	-0.0309892	-0.109737	0.348488	0.0761736	0.0709741	-0.00195336	-0.139921	0.0757229	0.0112206
TX000671	Fluroxypyr-meptyl	24	1.6	-0.0396121	-0.0460962	-0.0531987	0.323974	0.0274553	0.0790786	-0.0634421	-0.0845408	0.0864084	-0.0214812
TX000671	Fluroxypyr-meptyl	24	3.1	-0.0478925	-0.027621	-0.0252336	0.328222	0.115452	0.112447	0.0747017	-0.120433	0.14032	-0.0447396
TX000671	Fluroxypyr-meptyl	24	6.3	-0.0616228	-0.0361787	-0.0291562	0.301196	0.274362	0.113338	0.316725	-0.197768	0.171772	-0.051487
TX000671	Fluroxypyr-meptyl	24	13	-0.0850366	-0.055755	0.00171377	0.221433	0.358449	0.0765565	0.486401	-0.242254	0.158725	-0.0473774
TX000671	Fluroxypyr-meptyl	24	25	-0.0867599	0.0215217	0.123267	0.116239	0.332142	0.00779212	0.555849	-0.218488	0.140147	-0.0559504
TX000671	Fluroxypyr-meptyl	24	50	-0.00348183	0.306175	0.26924	0.0250664	0.191898	-0.113196	0.639837	-0.15262	0.14166	-0.0980187
TX000671	Fluroxypyr-meptyl	24	100	0.183309	0.748456	0.342557	-0.0403506	-0.23336	-0.391797	0.846151	0.181482	0.117717	-0.203054
TX000671	Fluroxypyr-meptyl	24	200	0.382951	1.146	0.320397	-0.0868605	-1.24971	-0.7874	1.10171	0.909122	0.065546	-0.335931
TX000671	Fluroxypyr-meptyl	72	0.39	0.00804584	-0.114874	0.210084	0.289713	0.0730221	0.461746	-0.681061	-0.273973	0.0291213	0.145081
TX000671	Fluroxypyr-meptyl	72	0.78	0.00422258	-0.218315	0.0525825	0.242186	0.146669	0.661708	-0.622368	-0.277627	0.205862	0.100127
TX000671	Fluroxypyr-meptyl	72	1.6	-0.0302081	-0.435074	-0.218309	0.147888	0.248464	0.86006	-0.581937	-0.264255	0.418064	0.0277271
TX000671	Fluroxypyr-meptyl	72	3.1	-0.103711	-0.68869	-0.416402	0.0394127	0.356012	0.919314	-0.501243	-0.26062	0.541231	-0.0153593
TX000671	Fluroxypyr-meptyl	72	6.3	-0.1872	-0.875225	-0.484225	-0.0233525	0.463423	0.879059	-0.318283	-0.28446	0.586252	0.00534168
TX000671	Fluroxypyr-meptyl	72	13	-0.215009	-0.888503	-0.457593	-0.0288501	0.545555	0.866028	-0.193373	-0.275434	0.638683	0.0627087
TX000671	Fluroxypyr-meptyl	72	25	-0.188519	-0.836576	-0.412235	-0.0255469	0.539013	0.850879	-0.274124	-0.230282	0.651477	0.0877844
TX000671	Fluroxypyr-meptyl	72	50	-0.104142	-0.776521	-0.215728	-0.0240838	0.451242	0.840501	-0.29169	-0.244685	0.591922	0.0345676
TX000671	Fluroxypyr-meptyl	72	100	0.111669	-0.544313	0.197931	0.077215	0.239105	0.878084	0.141236	-0.360579	0.435642	-0.123051
TX000671	Fluroxypyr-meptyl	72	200	0.394452	-0.161791	0.62729	0.267743	-0.335815	0.986428	0.822674	-0.498484	0.123615	-0.387897
TX000673	Thiacloprid	1	0.39	-0.355503	-0.0198961	-0.759532	0.240096	0.355253	-2.19451	-0.120423	-1.30149	-0.545458	-0.157402
TX000673	Thiacloprid	1	0.78	-0.294362	0.0111959	-0.521209	0.25248	0.459324	-1.49552	-0.0714073	-1.23875	-0.239112	-0.408259
TX000673	Thiacloprid	1	1.56	-0.167616	0.142818	-0.432346	0.369224	0.483277	-0.630136	-0.0723289	-1.10271	0.129001	-0.721925
TX000673	Thiacloprid	1	3.13	-0.045521	0.264716	-0.521209	0.452399	0.393547	-0.205143	-0.00267606	-1.01994	0.248429	-0.950949
TX000673	Thiacloprid	1	6.25	-0.0305648	0.233299	-0.610132	0.291115	0.331591	-0.233808	0.133151	-1.09913	0.058755	-1.04012
TX000673	Thiacloprid	1	12.5	-0.191105	-0.0728844	-0.406967	-0.287164	0.46683	-0.204489	0.146865	-1.2765	0.0016617	-1.04367
TX000673	Thiacloprid	1	25	-0.345243	-0.383422	0.0995699	-0.793705	0.719563	-0.012848	-0.027596	-1.37429	0.182568	-1.02633
TX000673	Thiacloprid	1	50	-0.296676	-0.361838	0.645069	-0.633889	0.841244	-0.0241886	-0.280237	-1.33405	0.249808	-0.970793
TX000673	Thiacloprid	1	100	-0.110678	-0.0687184	0.931098	2.5927e-05	0.636028	-0.534444	-0.422706	-1.27835	-0.103655	-0.848567
TX000673	Thiacloprid	1	200	-0.0291016	0.146158	0.827445	0.306575	-0.0258963	-1.37409	-0.465985	-1.28389	-0.856047	-0.653096
TX000673	Thiacloprid	24	0.39	-1.17966	-2.54797	-0.628421	-1.5452	-0.612947	-4.18482	0.0655906	0.000813053	-1.77658	0.254048
TX000673	Thiacloprid	24	0.78	-0.812467	-1.6581	-0.642307	-0.946561	-0.604908	-3.011	-0.006815	0.0324315	-1.51871	0.263146
TX000673	Thiacloprid	24	1.56	-0.348008	-0.602499	-0.606833	-0.225028	-0.433394	-1.41278	0.0481455	0.0967564	-1.04573	0.246478
TX000673	Thiacloprid	24	3.13	-0.0410878	-0.00274483	-0.53293	0.20351	-0.182856	-0.176248	0.194964	0.14533	-0.599805	0.209369
TX000673	Thiacloprid	24	6.25	0.0333055	0.0508349	-0.487596	0.244593	-0.0613572	0.329729	0.218911	0.137395	-0.377229	0.174278
TX000673	Thiacloprid	24	12.5	0.00991856	-0.0503543	-0.473779	0.158077	-0.205557	0.267206	0.00781001	0.0759288	-0.443016	0.153248
TX000673	Thiacloprid	24	25	0.000532237	0.00650528	-0.384878	0.150076	-0.610827	-0.00512324	-0.28373	0.0340483	-0.711417	0.120317
TX000673	Thiacloprid	24	50	0.0366469	0.157163	-0.112844	0.165948	-1.01715	-0.370778	-0.295974	0.095157	-1.05663	0.0129379
TX000673	Thiacloprid	24	100	0.134878	0.242981	0.374995	0.113089	-1.05498	-0.786149	0.195426	0.305658	-1.29152	-0.230735
TX000673	Thiacloprid	24	200	0.292745	0.312352	0.967735	0.0603803	-0.633855	-1.13841	1.05237	0.563663	-1.2697	-0.628088
TX000673	Thiacloprid	72	0.39	0.359723	-1.86751	-0.633082	0.123107	-0.680118	1.02228	-0.424709	-0.0593132	-0.646466	0.0610794
TX000673	Thiacloprid	72	0.78	0.190716	-1.37138	-0.57424	-0.0705354	-0.71169	0.895719	-0.428735	0.0236636	-0.665884	0.0725103
TX000673	Thiacloprid	72	1.56	-0.0856054	-0.830486	-0.461882	-0.362589	-0.774395	0.588555	-0.259308	0.0912163	-0.701677	0.111019
TX000673	Thiacloprid	72	3.13	-0.269472	-0.454582	-0.316296	-0.52083	-0.817453	0.280469	-0.0133743	0.0579627	-0.692785	0.155958
TX000673	Thiacloprid	72	6.25	-0.22816	-0.174693	-0.150209	-0.471315	-0.748955	0.183274	0.088947	-0.0704777	-0.563849	0.157886
TX000673	Thiacloprid	72	12.5	-0.0866228	0.0362214	-0.00998645	-0.368677	-0.571612	0.321614	-0.0361203	-0.169913	-0.373673	0.0942845
TX000673	Thiacloprid	72	25	-0.053202	0.0373076	0.108399	-0.334865	-0.410027	0.445396	-0.224959	-0.155751	-0.279063	-0.0111886
TX000673	Thiacloprid	72	50	-0.0682794	-0.250273	0.293948	-0.28226	-0.355746	0.398857	-0.138112	-0.0730879	-0.295003	-0.140809
TX000673	Thiacloprid	72	100	0.115871	-0.505062	0.695897	-0.0642202	-0.0717499	0.314919	0.571363	-0.101177	-0.157008	-0.393589
TX000673	Thiacloprid	72	200	0.471652	-0.333552	1.28422	0.239053	0.641384	0.424105	1.80826	-0.360655	0.296614	-0.878235
TX000677	Fluoxastrobin	1	0.39	0.0747304	0.373844	0.235511	-0.671551	-2.62785	0.676584	1.39196	-0.631861	0.0406265	0.263069
TX000677	Fluoxastrobin	1	0.78	0.149633	0.531178	0.50832	-0.789825	-2.10556	0.369779	1.38727	-0.475877	-0.11366	0.306442
TX000677	Fluoxastrobin	1	1.56	0.272476	0.817539	0.959534	-1.00458	-1.83667	-0.189466	1.37877	-0.338194	-0.406861	0.35551
TX000677	Fluoxastrobin	1	3.13	0.401211	1.12362	1.52702	-1.08751	-1.9009	-0.955406	1.51127	-0.171605	-0.782326	0.178348
TX000677	Fluoxastrobin	1	6.25	0.473746	1.33887	2.21303	-1.05778	-1.97597	-1.65337	1.82435	-0.073978	-1.04776	-0.138848
TX000677	Fluoxastrobin	1	12.5	0.526074	1.45589	2.98068	-1.01869	-1.6969	-1.70305	2.23121	-0.201408	-0.936875	-0.289516
TX000677	Fluoxastrobin	1	25	0.565363	1.46576	3.35777	-1.00503	-1.33788	-1.05334	2.5086	-0.432754	-0.537201	-0.283438
TX000677	Fluoxastrobin	1	50	0.538486	1.35223	3.07592	-0.97225	-1.21035	-0.500984	2.58449	-0.428446	-0.309295	-0.519971
TX000677	Fluoxastrobin	1	100	0.402541	1.12128	2.5425	-0.955772	-1.22758	-0.439081	2.61524	-0.0189979	-0.493689	-0.95875
TX000677	Fluoxastrobin	1	200	0.180658	0.831008	2.12435	-1.09662	-1.37333	-0.764589	2.70497	0.498303	-0.95504	-0.986616
TX000677	Fluoxastrobin	24	0.39	0.437657	0.537292	0.443086	0.194557	0.0743032	-0.0351017	1.36884	-0.286984	-0.171393	0.0874096
TX000677	Fluoxastrobin	24	0.78	0.484309	0.672092	0.369894	-0.0337997	-0.000730261	-1.14028	1.77034	-0.130084	-1.01196	-0.148307
TX000677	Fluoxastrobin	24	1.56	0.469465	0.803505	0.364735	-0.419308	-0.161633	-3.22852	2.27831	-0.0298089	-2.03202	-0.500461
TX000677	Fluoxastrobin	24	3.13	0.383613	0.882559	0.608602	-0.778848	-0.286699	-5.20296	2.59094	-0.0915509	-2.37831	-0.844588
TX000677	Fluoxastrobin	24	6.25	0.281119	0.893436	1.0405	-0.899575	-0.190955	-4.63544	2.71942	-0.149866	-1.77417	-1.13427
TX000677	Fluoxastrobin	24	12.5	0.199292	0.796622	1.33919	-0.730736	0.272808	-3.13253	2.84113	-0.0427496	-0.904296	-1.5007
TX000677	Fluoxastrobin	24	25	0.199505	0.629842	1.28265	-0.184566	1.16824	-2.2121	2.90457	-0.0338496	-0.181836	-2.11332
TX000677	Fluoxastrobin	24	50	0.32781	0.429989	0.969321	0.663739	2.21777	-1.59996	2.81294	-0.405945	0.241075	-2.92037
TX000677	Fluoxastrobin	24	100	0.50901	0.227274	0.701878	1.40187	2.96064	-1.46508	2.68637	-1.01957	0.0965667	-3.589
TX000677	Fluoxastrobin	24	200	0.550482	-0.037796	0.595261	1.65411	3.17449	-2.23143	2.63743	-1.39913	-0.512925	-3.77537
TX000677	Fluoxastrobin	72	0.39	-0.370289	-0.635588	-0.648415	-1.12858	-0.575107	-0.311632	-0.105322	-0.289283	-0.224997	-0.0770337
TX000677	Fluoxastrobin	72	0.78	-0.197928	-0.521926	-0.470534	-0.991285	-0.2154	-0.0882781	0.029187	-0.4187	0.0266897	-0.253044
TX000677	Fluoxastrobin	72	1.56	0.00557264	-0.363465	-0.161803	-0.648459	0.334054	0.0881196	0.371334	-0.662672	0.388953	-0.59966
TX000677	Fluoxastrobin	72	3.13	0.190474	-0.197012	0.17874	-0.213071	0.962118	0.101911	0.893861	-0.914869	0.737411	-1.03879
TX000677	Fluoxastrobin	72	6.25	0.388381	0.029621	0.55663	0.198187	1.47229	-0.165595	1.57956	-1.00155	0.932943	-1.42769
TX000677	Fluoxastrobin	72	12.5	0.651959	0.335823	1.02025	0.463183	1.72637	-0.702456	2.30099	-0.874352	0.98464	-1.73912
TX000677	Fluoxastrobin	72	25	1.00463	0.785356	1.35984	0.548308	1.83831	-1.59685	3.03208	-0.607367	1.03632	-2.10807
TX000677	Fluoxastrobin	72	50	1.41885	1.36577	1.31848	0.601764	2.04639	-2.60483	3.59733	-0.367493	1.23422	-2.60994
TX000677	Fluoxastrobin	72	100	1.82208	1.93992	0.839666	0.754904	2.40332	-3.21617	3.87329	-0.374157	1.56401	-3.10014
TX000677	Fluoxastrobin	72	200	2.10772	2.35582	0.206092	0.978159	2.76565	-3.20648	3.93162	-0.651959	1.90999	-3.35914
TX000679	Isoxaflutole	1	0.39	-0.137838	0.0451986	0.623249	0.203225	2.05745	-1.32011	-0.367882	-0.228629	-0.45185	0.41397
TX000679	Isoxaflutole	1	0.78	-0.040796	0.0850482	0.504685	0.360112	1.96414	-0.824252	-0.368779	-0.139556	-0.349789	0.330143
TX000679	Isoxaflutole	1	1.56	0.151027	0.186546	0.293585	0.654722	1.39362	-0.220238	-0.338128	-0.0632193	-0.0801514	0.189089
TX000679	Isoxaflutole	1	3.13	0.325233	0.258695	0.00529689	0.851596	0.592375	0.193288	-0.287527	-0.00870228	0.16607	0.117788
TX000679	Isoxaflutole	1	6.25	0.396815	0.230891	-0.424589	0.730959	-0.0142508	0.297287	-0.409573	0.00868802	0.226992	0.220343
TX000679	Isoxaflutole	1	12.5	0.345373	0.133237	-0.640173	0.38324	-0.305363	0.263483	-0.607263	0.0106163	0.219732	0.414236
TX000679	Isoxaflutole	1	25	0.278605	0.103536	-0.448522	0.216665	-0.485107	0.236715	-0.544827	0.0400853	0.251862	0.590658
TX000679	Isoxaflutole	1	50	0.256229	0.171259	-0.0741831	0.404619	-0.636126	0.147885	-0.230418	0.0712749	0.244261	0.561782
TX000679	Isoxaflutole	1	100	0.249731	0.224059	0.0317773	0.676025	-0.507177	-0.00935002	-0.101378	0.036252	0.0530357	0.262561
TX000679	Isoxaflutole	1	200	0.261727	0.237275	-0.204126	0.799093	-0.121393	-0.0622299	-0.380696	-0.128291	-0.21611	-0.170163
TX000679	Isoxaflutole	24	0.39	-0.237029	-0.245434	-0.559725	-0.147614	-0.661398	0.019439	-0.95881	-0.423327	-0.174669	0.285179
TX000679	Isoxaflutole	24	0.78	-0.309412	-0.324344	-0.48326	-0.238911	-0.611557	0.0311727	-0.860136	-0.39014	-0.188384	0.214007
TX000679	Isoxaflutole	24	1.56	-0.391399	-0.404789	-0.386736	-0.335572	-0.497762	0.137353	-0.708196	-0.427902	-0.143282	0.147697
TX000679	Isoxaflutole	24	3.13	-0.387198	-0.410582	-0.311417	-0.391763	-0.355461	0.27744	-0.495659	-0.512393	-0.0685041	0.115353
TX000679	Isoxaflutole	24	6.25	-0.340882	-0.407698	-0.233512	-0.463165	-0.225918	0.276215	-0.259703	-0.518394	-0.0205145	0.12231
TX000679	Isoxaflutole	24	12.5	-0.376592	-0.500551	-0.112891	-0.594859	-0.131028	0.0865973	0.000803154	-0.377839	0.00840074	0.158456
TX000679	Isoxaflutole	24	25	-0.477126	-0.622429	0.0272082	-0.659698	-0.0554819	-0.111022	0.203307	-0.21347	0.0566572	0.203797
TX000679	Isoxaflutole	24	50	-0.475292	-0.615376	0.107652	-0.544901	-0.0153653	-0.173925	0.266281	-0.122816	0.0738122	0.211762
TX000679	Isoxaflutole	24	100	-0.339798	-0.507552	0.117949	-0.384143	-0.00195811	-0.0767301	0.165344	0.0124528	0.0397703	0.150403
TX000679	Isoxaflutole	24	200	-0.254655	-0.451444	0.110398	-0.375948	0.0435619	0.170826	-0.0602991	0.297403	0.0568802	0.0807801
TX000679	Isoxaflutole	72	0.39	0.0397424	0.200916	-0.181884	-0.124115	-0.297433	-1.03553	0.0821718	-0.142837	-0.211773	0.196429
TX000679	Isoxaflutole	72	0.78	0.0550618	0.221049	-0.177316	-0.117982	-0.3527	-0.766841	-0.114556	-0.118143	-0.182958	0.233446
TX000679	Isoxaflutole	72	1.56	0.0748638	0.252746	-0.178686	-0.085579	-0.343633	-0.225966	-0.392117	-0.089503	-0.100482	0.280997
TX000679	Isoxaflutole	72	3.13	0.0882655	0.274878	-0.152668	-0.0288469	-0.27691	0.212435	-0.54024	-0.0754455	-0.0407171	0.311347
TX000679	Isoxaflutole	72	6.25	0.095879	0.275337	-0.0693699	0.0216864	-0.246648	0.359928	-0.503459	-0.0829812	-0.0574671	0.316462
TX000679	Isoxaflutole	72	12.5	0.124541	0.267182	0.0239727	0.0690994	-0.306779	0.246489	-0.457853	-0.0836671	-0.125055	0.308608
TX000679	Isoxaflutole	72	25	0.166275	0.252755	0.00859747	0.121319	-0.34445	0.109169	-0.457921	-0.0339604	-0.142628	0.283532
TX000679	Isoxaflutole	72	50	0.175696	0.212541	-0.132152	0.148897	-0.298329	0.0602997	-0.447657	0.0273214	-0.116078	0.222032
TX000679	Isoxaflutole	72	100	0.121979	0.125	-0.277599	0.109192	-0.320146	0.000891281	-0.480013	0.0402381	-0.140141	0.149716
TX000679	Isoxaflutole	72	200	0.0501624	0.0359122	-0.335532	0.0215758	-0.518289	-0.0420815	-0.587053	0.0313011	-0.209314	0.11363
TX000683	Dimethomorph	1	0.39	-0.549144	-0.152478	-0.599072	0.0772901	0.415853	0.00161188	-0.116612	2.55334	0.0973927	1.04226
TX000683	Dimethomorph	1	0.78	-0.538295	-0.109226	-0.325759	0.00266733	0.584366	0.0996875	-0.0621543	1.9847	0.218533	0.548638
TX000683	Dimethomorph	1	1.56	-0.410753	0.0596588	0.126061	-0.0626601	0.695138	0.136697	-0.226225	1.43683	0.369675	-0.00667055
TX000683	Dimethomorph	1	3.13	-0.186313	0.296738	0.532064	0.0207109	0.61683	0.000763613	-0.410225	1.37779	0.435848	-0.224469
TX000683	Dimethomorph	1	6.25	0.0591072	0.532532	0.738746	0.193275	0.362417	-0.268734	-0.149035	1.61295	0.375126	-0.177565
TX000683	Dimethomorph	1	12.5	0.270943	0.748136	0.771143	0.26716	0.174084	-0.595933	0.679441	1.8069	0.180399	-0.29654
TX000683	Dimethomorph	1	25	0.440754	0.952922	0.989662	0.25649	-0.0467998	-1.00245	1.55873	1.67133	-0.169526	-0.699537
TX000683	Dimethomorph	1	50	0.543791	1.13029	1.46618	0.357711	-0.593525	-1.35892	2.06807	1.17228	-0.558839	-0.866146
TX000683	Dimethomorph	1	100	0.535449	1.2405	2.00164	0.476738	-1.51281	-1.40885	2.35898	0.532954	-0.827834	-0.554052
TX000683	Dimethomorph	1	200	0.456807	1.27177	2.29481	0.346026	-2.48837	-1.17216	2.62927	0.214836	-0.975527	-0.128345
TX000683	Dimethomorph	24	0.39	-0.289739	-0.394066	-0.0637879	0.350759	-0.640141	-1.02675	-0.527939	0.480307	-0.421496	0.381507
TX000683	Dimethomorph	24	0.78	-0.197614	-0.317258	-0.0841052	0.291286	-0.624292	-0.686614	-0.423957	0.441464	-0.329058	0.355057
TX000683	Dimethomorph	24	1.56	-0.0804463	-0.176018	-0.132521	0.219729	-0.557338	-0.321197	-0.273734	0.350345	-0.210494	0.28738
TX000683	Dimethomorph	24	3.13	-0.0302229	-0.0359467	-0.0918479	0.0802354	-0.480762	-0.220446	-0.0105232	0.274221	-0.167868	0.138856
TX000683	Dimethomorph	24	6.25	-0.0587068	0.0856582	0.131125	-0.168092	-0.491324	-0.583962	0.448208	0.134871	-0.269791	-0.136931
TX000683	Dimethomorph	24	12.5	-0.13087	0.154343	0.556269	-0.447091	-0.494152	-1.4045	1.16711	-0.273659	-0.378295	-0.583012
TX000683	Dimethomorph	24	25	-0.214561	0.117181	1.01938	-0.651692	-0.324091	-2.43476	2.05762	-0.946759	-0.423182	-1.17483
TX000683	Dimethomorph	24	50	-0.341591	-0.10545	1.34668	-0.841195	-0.136221	-3.3106	2.8968	-1.55134	-0.534829	-1.77161
TX000683	Dimethomorph	24	100	-0.491341	-0.4255	1.48096	-1.07093	-0.131213	-3.58172	3.35744	-1.85235	-0.777168	-2.22983
TX000683	Dimethomorph	24	200	-0.583572	-0.596746	1.43438	-1.26462	-0.294387	-3.20577	3.25474	-2.03993	-0.983753	-2.5343
TX000683	Dimethomorph	72	0.39	0.0452302	-0.0341914	0.463582	-0.122489	-0.22154	0.0630575	0.72657	-0.156004	0.42088	0.0689733
TX000683	Dimethomorph	72	0.78	0.0192929	-0.024978	0.253904	-0.147527	-0.297825	0.0730693	0.52442	-0.0976607	0.292957	0.141068
TX000683	Dimethomorph	72	1.56	-0.0680503	-0.105355	-0.0562021	-0.206785	-0.411642	0.0104167	0.216199	-0.0536249	0.0499069	0.217185
TX000683	Dimethomorph	72	3.13	-0.203196	-0.334393	-0.337948	-0.269271	-0.481335	-0.296894	-0.119936	-0.0786043	-0.296079	0.234287
TX000683	Dimethomorph	72	6.25	-0.310217	-0.652896	-0.414041	-0.284108	-0.338078	-0.690137	-0.227951	-0.213878	-0.442023	0.0896875
TX000683	Dimethomorph	72	12.5	-0.30213	-0.876684	-0.225167	-0.237373	0.0325948	-0.716407	0.120732	-0.429538	-0.171317	-0.271613
TX000683	Dimethomorph	72	25	-0.118306	-0.799566	0.13219	-0.1293	0.562087	-0.367182	0.950223	-0.671562	0.358342	-0.835703
TX000683	Dimethomorph	72	50	0.234571	-0.424662	0.463582	-0.00740865	1.00719	-0.160978	2.01793	-0.909092	0.821124	-1.48839
TX000683	Dimethomorph	72	100	0.782208	0.429484	0.540471	0.104565	1.16715	-0.351428	2.87307	-1.16747	1.08947	-2.11079
TX000683	Dimethomorph	72	200	1.43843	1.71352	0.3282	0.206634	1.07526	-0.778325	3.26069	-1.49851	1.3361	-2.7093
TX000685	Aldicarb	1	0.39	-0.458131	-0.623092	0.181609	-0.286383	0.0986855	0.924373	-1.05865	0.51478	0.326845	0.141256
TX000685	Aldicarb	1	0.78	-0.389968	-0.528216	-0.00179918	-0.197378	0.172326	0.684536	-1.01314	0.115726	0.20887	0.392996
TX000685	Aldicarb	1	1.56	-0.312083	-0.39937	-0.0629844	-0.145393	0.067517	0.291626	-0.972403	-0.351063	-0.0451732	0.603742
TX000685	Aldicarb	1	3.13	-0.259488	-0.279063	0.0269854	-0.195854	0.00904201	-0.0910792	-0.978349	-0.697198	-0.323443	0.375072
TX000685	Aldicarb	1	6.25	-0.199119	-0.165421	0.292985	-0.2244	0.290781	-0.220381	-0.964584	-0.806548	-0.413234	-0.235736
TX000685	Aldicarb	1	12.5	-0.0925877	-0.0450227	0.49756	-0.063857	0.736715	-0.206151	-0.895505	-0.767116	-0.344718	-0.585367
TX000685	Aldicarb	1	25	0.0238238	0.0278071	0.429399	0.279366	0.887023	-0.346318	-0.682335	-0.749615	-0.350395	-0.400209
TX000685	Aldicarb	1	50	0.0333833	-0.0108235	0.242696	0.451555	0.738231	-0.682669	-0.238364	-0.767116	-0.484764	-0.134434
TX000685	Aldicarb	1	100	-0.0518061	-0.0618451	0.102519	0.271181	0.704152	-0.857057	0.348008	-0.960603	-0.479079	-0.207426
TX000685	Aldicarb	1	200	-0.089669	0.045327	0.116902	-0.119385	0.946966	-0.558975	0.987859	-1.2901	-0.129894	-0.491062
TX000685	Aldicarb	24	0.39	0.253045	0.352964	0.360607	0.0712784	1.26305	-0.0186031	0.829841	-0.472097	0.120703	-0.22012
TX000685	Aldicarb	24	0.78	0.197678	0.23086	0.274871	0.0204822	1.05572	0.274342	0.278468	-0.433701	0.25684	-0.215365
TX000685	Aldicarb	24	1.56	0.104294	0.0576476	0.206574	-0.0568165	0.517902	0.623015	-0.506725	-0.296304	0.512834	-0.179407
TX000685	Aldicarb	24	3.13	-0.0206629	-0.105267	0.255221	-0.148287	-0.116516	0.777647	-1.03434	-0.0948199	0.639522	-0.0785241
TX000685	Aldicarb	24	6.25	-0.111378	-0.12367	0.329638	-0.181127	-0.348336	0.730756	-1.07164	0.0328434	0.55997	0.020537
TX000685	Aldicarb	24	12.5	-0.0748594	0.0457561	0.277973	-0.0677081	-0.146627	0.727863	-0.910544	0.000803461	0.466919	0.0240646
TX000685	Aldicarb	24	25	0.0671991	0.28666	0.106005	0.103854	0.0786895	0.893267	-0.881093	-0.00964996	0.540155	-0.0120979
TX000685	Aldicarb	24	50	0.123982	0.338606	-0.00936561	0.16587	0.00692928	1.06104	-1.07733	0.159164	0.577594	-0.00667342
TX000685	Aldicarb	24	100	0.0342452	0.148961	0.0478379	0.0727338	-0.193078	1.10319	-1.29023	0.295597	0.510736	-0.031848
TX000685	Aldicarb	24	200	-0.0508779	-0.0820268	0.174459	-0.0916343	-0.184127	1.11718	-1.21452	0.272711	0.677607	-0.221452
TX000685	Aldicarb	72	0.39	0.0950132	0.103562	0.0705775	0.110976	-1.35863	-0.34582	-0.242605	-0.168774	-0.971888	0.407432
TX000685	Aldicarb	72	0.78	0.0501174	0.0947848	0.00223124	0.0694791	-1.08018	-0.368004	-0.293965	-0.0644752	-0.72431	0.365182
TX000685	Aldicarb	72	1.56	-0.0367795	0.00787814	-0.174514	0.0637424	-0.708275	-0.4715	-0.218742	0.0750417	-0.440398	0.325156
TX000685	Aldicarb	72	3.13	-0.106208	-0.140499	-0.34172	0.0528728	-0.441342	-0.5619	-0.15951	0.291927	-0.253519	0.311841
TX000685	Aldicarb	72	6.25	-0.174005	-0.346729	-0.279384	-0.0135341	-0.328362	-0.421461	-0.212753	0.529913	-0.16728	0.300943
TX000685	Aldicarb	72	12.5	-0.291638	-0.605343	-0.0617907	-0.121687	-0.22473	0.0932376	-0.362499	0.566129	-0.0762744	0.257455
TX000685	Aldicarb	72	25	-0.359065	-0.702095	0.0868995	-0.187398	-0.082711	0.579087	-0.330612	0.50726	0.0115938	0.203152
TX000685	Aldicarb	72	50	-0.228156	-0.390373	0.155064	-0.110323	-0.0821908	0.480205	-0.00248186	0.63464	0.0300112	0.164047
TX000685	Aldicarb	72	100	0.0474343	0.152816	0.216436	0.00960748	-0.311199	-0.411466	0.253271	0.973205	-0.0501955	0.131722
TX000685	Aldicarb	72	200	0.213856	0.466098	0.208309	-0.00960748	-0.618993	-1.69626	0.192802	1.23706	-0.245139	0.102069
TX000687	Acetochlor	1	0.39	-0.133238	0.0321827	0.681238	-0.878897	-0.285727	0.748014	0.13171	-1.52743	0.606573	-0.147441
TX000687	Acetochlor	1	0.78	-0.216932	-0.0409374	0.790865	-0.985868	-0.143269	0.678791	0.277475	-1.16736	0.449412	-0.169456
TX000687	Acetochlor	1	1.6	-0.407297	-0.188647	0.832156	-1.25232	-0.0835489	0.486898	0.469901	-0.696814	0.155952	-0.0804763
TX000687	Acetochlor	1	3.1	-0.646108	-0.368483	0.697423	-1.54133	-0.158405	0.161001	0.696979	-0.216659	-0.20476	0.0191363
TX000687	Acetochlor	1	6.3	-0.830314	-0.518364	0.463289	-1.63295	-0.318133	-0.115899	0.868343	0.243311	-0.49574	0.0669744
TX000687	Acetochlor	1	13	-0.925994	-0.631179	0.479523	-1.5778	-0.510562	-0.303333	0.888435	0.619465	-0.757826	0.136536
TX000687	Acetochlor	1	25	-0.971649	-0.714778	0.803434	-1.58849	-0.649802	-0.460934	0.853301	0.687976	-0.999378	0.299025
TX000687	Acetochlor	1	50	-1.0872	-0.842163	1.1259	-1.92525	-0.635104	-0.412964	0.997717	0.40831	-0.82314	0.400839
TX000687	Acetochlor	1	100	-1.13034	-0.873907	1.15092	-2.33722	-0.463246	-0.0636515	1.32252	-0.0965496	-0.228571	0.232847
TX000687	Acetochlor	1	200	-0.811882	-0.551913	0.93797	-2.05119	-0.228269	0.313889	1.50149	-0.832034	0.17736	-0.142366
TX000687	Acetochlor	24	0.39	-0.379942	-0.741779	-0.200527	-0.606867	0.0691196	-0.46304	0.374432	0.0890524	-0.330347	0.0821475
TX000687	Acetochlor	24	0.78	-0.352815	-0.675455	-0.154588	-0.594357	0.0167136	-0.366614	0.364458	0.106898	-0.303599	0.102923
TX000687	Acetochlor	24	1.6	-0.29097	-0.551045	-0.125005	-0.546184	-0.00493204	-0.260316	0.336491	0.119079	-0.269294	0.101313
TX000687	Acetochlor	24	3.1	-0.188363	-0.371263	-0.152614	-0.37271	0.0249779	-0.228409	0.226946	0.0219077	-0.225681	0.0538551
TX000687	Acetochlor	24	6.3	-0.058707	-0.149832	-0.207946	-0.0665297	0.0829944	-0.260992	0.0482411	-0.222443	-0.141309	-0.0315925
TX000687	Acetochlor	24	13	0.161106	0.138535	-0.409797	0.496359	0.364866	-0.176131	-0.278369	-0.574407	0.192211	-0.174139
TX000687	Acetochlor	24	25	0.722537	0.426946	-0.971089	1.37525	0.867411	-0.0981655	-0.940934	-1.30549	0.927418	-0.551287
TX000687	Acetochlor	24	50	1.42117	0.292049	-2.19694	2.46183	1.08401	-0.642188	-2.00583	-2.78902	1.80764	-1.42958
TX000687	Acetochlor	24	100	1.81847	-0.670643	-4.13499	3.47802	0.598071	-2.33585	-3.46344	-3.9853	2.34015	-2.9827
TX000687	Acetochlor	24	200	1.82133	-2.42035	-6.17583	4.16611	-0.780542	-5.16166	-5.19003	-3.00189	2.30128	-4.86285
TX000687	Acetochlor	72	0.39	-0.195588	0.175686	-0.0419518	-0.443222	0.0716621	0.462031	-0.37888	0.0147662	-0.00773671	0.106161
TX000687	Acetochlor	72	0.78	-0.210802	0.0976813	0.00459975	-0.383395	0.0419063	0.339971	-0.101407	0.171959	0.00236668	0.0673815
TX000687	Acetochlor	72	1.6	-0.174765	0.122506	0.0280938	-0.313663	-0.0204357	0.222519	0.226235	0.339982	-0.00236668	0.0351239
TX000687	Acetochlor	72	3.1	-0.098628	0.228358	0.0357495	-0.269794	-0.0790945	0.261227	0.316065	0.419842	-0.00711948	0.0292332
TX000687	Acetochlor	72	6.3	0.0620801	0.396151	0.0800997	-0.143338	0.0557523	0.506758	0.135805	0.330721	0.155754	-0.0190495
TX000687	Acetochlor	72	13	0.858891	0.352077	-0.337884	0.87655	0.214382	0.892	-0.000824014	0.00974658	0.325042	-0.288599
TX000687	Acetochlor	72	25	2.23626	-0.148632	-1.80718	2.60067	-0.0729224	1.23991	0.102467	-0.662891	0.334074	-0.927488
TX000687	Acetochlor	72	50	3.38341	-1.02821	-4.01848	3.96134	-1.00949	1.47287	0.00964535	-1.75236	0.724827	-1.9777
TX000687	Acetochlor	72	100	4.00231	-1.88179	-5.83841	4.68031	-2.45943	1.56096	-0.473721	-3.05037	2.17807	-2.97862
TX000687	Acetochlor	72	200	4.17834	-2.20848	-6.46146	4.88491	-2.85131	1.56096	-0.694792	-3.97521	3.67178	-2.79871
TX000689	Cyfluthrin	1	0.39	0.264428	0.58171	0.126039	0.488886	0.821833	-0.301515	0.42367	-0.0372429	0.103104	-0.150929
TX000689	Cyfluthrin	1	0.78	0.175435	0.438198	0.0891756	0.363065	0.620766	-0.377247	0.306533	-0.00137784	-0.0360591	-0.221075
TX000689	Cyfluthrin	1	1.56	0.0540208	0.231722	0.122968	0.165615	0.354957	-0.329697	0.211612	-0.0925697	-0.196094	-0.294308
TX000689	Cyfluthrin	1	3.13	-0.0345823	0.0498958	0.241102	-0.0490192	0.110957	-0.141066	0.164765	-0.254054	-0.271865	-0.267249
TX000689	Cyfluthrin	1	6.25	-0.040906	-0.00919718	0.349838	-0.196623	0.0137115	0.0463479	0.206612	-0.304487	-0.236991	-0.154164
TX000689	Cyfluthrin	1	12.5	-0.00827404	0.0378979	0.407958	-0.27496	-0.00603953	0.0812254	0.266533	-0.240072	-0.203052	-0.0468323
TX000689	Cyfluthrin	1	25	-0.0270222	0.0795663	0.418659	-0.387665	-0.0286103	0.0212917	0.335935	0.00137784	-0.216857	0.0108284
TX000689	Cyfluthrin	1	50	-0.107488	0.0646091	0.352898	-0.601636	-0.153981	-0.050082	0.362367	0.320715	-0.263813	0.0532299
TX000689	Cyfluthrin	1	100	-0.175741	0.0507407	0.181295	-0.837417	-0.40238	-0.33729	0.357568	0.623483	-0.37906	0.10385
TX000689	Cyfluthrin	1	200	-0.162877	0.134279	-0.0307789	-0.931924	-0.607695	-1.01314	0.411094	0.771531	-0.561543	0.143363
TX000689	Cyfluthrin	24	0.39	-0.239859	-0.37667	0.0571346	-0.267895	0.221658	-0.00458329	0.0224931	0.0289566	0.046728	0.11427
TX000689	Cyfluthrin	24	0.78	-0.190557	-0.320775	0.0658699	-0.203847	0.219592	0.0649436	-0.0278562	-0.0687357	0.0741213	0.0397282
TX000689	Cyfluthrin	24	1.56	-0.143892	-0.25543	0.0615027	-0.149477	0.160571	0.151322	-0.14065	-0.21707	0.0800215	-0.0437499
TX000689	Cyfluthrin	24	3.13	-0.111213	-0.188071	0.0451182	-0.129148	0.0152737	0.202682	-0.240675	-0.305569	0.0271485	-0.0676803
TX000689	Cyfluthrin	24	6.25	-0.0797451	-0.13401	0.0598647	-0.132148	-0.162402	0.176279	-0.243064	-0.265306	-0.0927327	-0.0423802
TX000689	Cyfluthrin	24	12.5	-0.0754944	-0.175581	0.107317	-0.211958	-0.247759	0.117705	-0.141926	-0.0612188	-0.187794	-0.0177856
TX000689	Cyfluthrin	24	25	-0.125477	-0.317244	0.144337	-0.407979	-0.217344	0.042821	0.00564251	0.230512	-0.197215	-0.0207769
TX000689	Cyfluthrin	24	50	-0.220256	-0.472352	0.201382	-0.706448	-0.165348	-0.046869	0.159841	0.424853	-0.128335	-0.0716439
TX000689	Cyfluthrin	24	100	-0.301553	-0.561806	0.298303	-0.976267	-0.190403	-0.0945102	0.329985	0.475885	-0.0390078	-0.174523
TX000689	Cyfluthrin	24	200	-0.346049	-0.619616	0.387818	-1.11532	-0.32241	-0.0786627	0.494393	0.406265	0.000601367	-0.282729
TX000689	Cyfluthrin	72	0.39	0.0875056	-0.00507182	-0.217793	0.0304726	-0.0259031	-0.484616	-0.11227	0.157814	-0.265181	0.0504221
TX000689	Cyfluthrin	72	0.78	-0.0707868	-0.141853	-0.233206	-0.12669	-0.0303837	-0.450512	-0.0861348	0.230194	-0.183366	0.06373
TX000689	Cyfluthrin	72	1.56	-0.235402	-0.26496	-0.153284	-0.335084	-0.0322513	-0.256084	-0.0947963	0.274429	-0.0624715	0.0344098
TX000689	Cyfluthrin	72	3.13	-0.335596	-0.358137	-0.0278092	-0.50472	-0.0722423	-0.123942	-0.190861	0.233693	-0.014558	-0.0354335
TX000689	Cyfluthrin	72	6.25	-0.382251	-0.487412	-0.00270547	-0.612647	-0.149527	-0.0973049	-0.301753	0.146045	-0.0257479	-0.0777996
TX000689	Cyfluthrin	72	12.5	-0.425962	-0.65706	-0.113683	-0.703256	-0.204771	-0.10179	-0.340107	0.0840598	-0.0185612	-0.0498922
TX000689	Cyfluthrin	72	25	-0.508664	-0.867537	-0.231714	-0.838061	-0.193786	-0.0955918	-0.283591	0.0636551	0.0242756	0.00248604
TX000689	Cyfluthrin	72	50	-0.631965	-1.17775	-0.220775	-1.02767	-0.0489386	0.0482837	-0.0142358	0.0900166	0.163202	-0.020435
TX000689	Cyfluthrin	72	100	-0.776102	-1.58591	-0.133474	-1.2822	0.18153	0.308631	0.529866	0.25337	0.426225	-0.168468
TX000689	Cyfluthrin	72	200	-0.88822	-1.91922	-0.069222	-1.5797	0.295129	0.57224	1.11099	0.548211	0.708591	-0.399674
TX000691	Diclofop-methyl	1	0.39	0.520688	0.464889	-1.02593	1.4071	0.537113	0.334144	-0.846537	-1.00041	1.17141	0.37333
TX000691	Diclofop-methyl	1	0.78	0.2848	0.212763	-0.979587	1.24081	0.426445	0.322666	-0.568667	-0.623238	1.12524	0.0558196
TX000691	Diclofop-methyl	1	1.56	0.1408	-0.0665696	-1.03918	1.0804	0.234796	0.265948	-0.285696	-0.505524	0.835814	-0.169861
TX000691	Diclofop-methyl	1	3.13	0.210617	-0.198349	-1.25649	1.01323	0.0391706	0.199001	-0.0909885	-0.745245	0.403915	-0.138828
TX000691	Diclofop-methyl	1	6.25	0.274852	-0.166519	-1.32632	0.940544	-0.0650514	0.142801	-0.0225364	-0.871728	0.0681163	-0.108488
TX000691	Diclofop-methyl	1	12.5	0.120367	-0.122166	-1.09385	0.778992	-0.0837159	0.0909159	-0.0731769	-0.518254	-0.104587	-0.395862
TX000691	Diclofop-methyl	1	25	-0.103504	-0.0571697	-0.774737	0.613183	-0.128481	0.0397228	-0.231336	-0.056909	-0.248927	-0.761615
TX000691	Diclofop-methyl	1	50	-0.080292	0.191599	-0.600131	0.445387	-0.332961	0.0138131	-0.272693	0.133235	-0.380933	-0.709999
TX000691	Diclofop-methyl	1	100	0.227514	0.703735	-0.375152	0.0509227	-0.666196	-0.121586	0.236958	0.382463	-0.463839	-0.152559
TX000691	Diclofop-methyl	1	200	0.613144	1.303	0.121319	-0.705599	-1.03345	-0.62726	1.12086	1.20641	-0.737364	0.530534
TX000691	Diclofop-methyl	24	0.39	0.310707	0.790367	-0.203334	0.25669	0.162314	-0.372663	-0.247576	-0.167579	-0.563456	0.487722
TX000691	Diclofop-methyl	24	0.78	0.147711	0.500048	-0.0796805	0.110923	0.351869	-0.290521	-0.0960864	-0.192533	-0.482042	0.409848
TX000691	Diclofop-methyl	24	1.56	0.0354061	0.254132	0.00083779	0.0153707	0.523184	-0.269564	0.0799198	-0.215699	-0.406506	0.302203
TX000691	Diclofop-methyl	24	3.13	0.0157425	0.192515	-0.0360435	0.0274196	0.602378	-0.341361	0.17279	-0.213763	-0.379947	0.219711
TX000691	Diclofop-methyl	24	6.25	0.00514331	0.278454	-0.130098	0.0591826	0.599226	-0.471396	0.0518858	-0.164391	-0.403344	0.201988
TX000691	Diclofop-methyl	24	12.5	-0.0698355	0.344217	-0.167118	-0.0298681	0.553241	-0.536606	-0.268691	-0.0973587	-0.378203	0.208746
TX000691	Diclofop-methyl	24	25	-0.121019	0.369138	-0.118328	-0.195552	0.465425	-0.550195	-0.508961	-0.0829541	-0.282912	0.18781
TX000691	Diclofop-methyl	24	50	-0.0574315	0.409879	0.0242875	-0.320052	0.399616	-0.563324	-0.272824	-0.142139	-0.120715	0.109001
TX000691	Diclofop-methyl	24	100	0.0558026	0.50591	0.310281	-0.417342	0.557132	-0.662397	0.603309	-0.166304	0.136741	-0.102323
TX000691	Diclofop-methyl	24	200	0.144574	0.67451	0.675413	-0.590305	0.860439	-1.0223	1.75644	-0.011048	0.391798	-0.488402
TX000691	Diclofop-methyl	72	0.39	0.155575	0.176446	0.751019	0.387519	0.259688	-0.141316	0.146653	0.405059	-0.0642251	0.0105457
TX000691	Diclofop-methyl	72	0.78	0.0270678	0.100184	0.612214	0.260072	0.2642	-0.0302705	0.131763	0.295935	0.0359834	0.0331952
TX000691	Diclofop-methyl	72	1.56	-0.110649	0.0350128	0.352893	0.108474	0.188115	0.0878078	0.0797927	0.119733	0.112389	0.0745043
TX000691	Diclofop-methyl	72	3.13	-0.207671	-0.0286926	0.128543	-0.028046	-0.0382412	0.0807509	0.00815788	-0.0219298	0.0104001	0.117998
TX000691	Diclofop-methyl	72	6.25	-0.275016	-0.128924	0.106069	-0.167265	-0.277816	-0.0271738	-0.0814516	-0.0531895	-0.232815	0.122537
TX000691	Diclofop-methyl	72	12.5	-0.340485	-0.239752	0.187762	-0.325344	-0.358114	-0.091558	-0.120632	-0.0364845	-0.429232	0.0855365
TX000691	Diclofop-methyl	72	25	-0.392906	-0.313299	0.221366	-0.457627	-0.293435	-0.00926764	-0.0926844	-0.0573776	-0.42148	0.0596473
TX000691	Diclofop-methyl	72	50	-0.399987	-0.383721	0.201458	-0.463739	-0.279911	0.0816996	-0.0608553	-0.188333	-0.340622	0.0800576
TX000691	Diclofop-methyl	72	100	-0.216652	-0.449412	0.220122	-0.201996	-0.0613972	0.118986	0.0491698	-0.497594	-0.0925984	0.0248638
TX000691	Diclofop-methyl	72	200	0.246733	-0.411245	0.355987	0.337842	0.734453	0.259115	0.437771	-1.0114	0.566206	-0.279535
TX000693	Prometon	1	0.39	-0.0583087	0.0851239	0.534734	0.228699	0.030682	-0.230233	-0.194906	-0.688526	-0.363111	-0.762149
TX000693	Prometon	1	0.78	-0.0449762	0.0791712	0.413365	0.0908924	-0.264504	-0.18589	-0.410574	-0.882319	-0.251409	-0.537459
TX000693	Prometon	1	1.56	-0.0633952	0.0147691	0.310233	-0.154897	-0.325292	-0.12015	-0.478492	-1.11413	0.0327401	-0.39678
TX000693	Prometon	1	3.13	-0.130877	-0.104571	0.245705	-0.496805	-0.15668	-0.103791	-0.245223	-1.10418	0.16714	-0.345222
TX000693	Prometon	1	6.25	-0.202105	-0.214011	0.1405	-0.757858	-0.120415	-0.234674	-0.097674	-0.799571	-0.135702	-0.172352
TX000693	Prometon	1	12.5	-0.199671	-0.213027	-0.0888703	-0.683649	-0.322592	-0.442061	-0.298791	-0.512033	-0.692789	0.139168
TX000693	Prometon	1	25	-0.136049	-0.105935	-0.361682	-0.361636	-0.295005	-0.588085	-0.588033	-0.450638	-0.920392	0.373408
TX000693	Prometon	1	50	-0.0551539	0.0400923	-0.499385	-0.0356966	0.0781978	-0.632048	-0.631855	-0.445928	-0.694546	0.291639
TX000693	Prometon	1	100	0.0229952	0.177176	-0.464005	0.103657	0.360296	-0.700427	-0.360263	-0.319468	-0.402862	0.0995457
TX000693	Prometon	1	200	0.100891	0.303837	-0.363541	0.0946618	0.381592	-0.848957	0.0637916	-0.259056	-0.222272	0.0649092
TX000693	Prometon	24	0.39	0.114433	0.455629	-0.00677335	0.374462	0.0920242	-0.0812054	0.0807567	0.0991579	0.114547	-0.476494
TX000693	Prometon	24	0.78	0.0768573	0.322891	-0.0456011	0.265901	0.00372746	-0.0278871	0.0604987	0.017634	0.097636	-0.430681
TX000693	Prometon	24	1.56	0.0365675	0.189528	-0.114157	0.139144	-0.0709645	0.0296607	0.0868358	-0.0295188	0.0127471	-0.300557
TX000693	Prometon	24	3.13	0.00943117	0.0996844	-0.148815	0.0601719	-0.0744365	-0.0747464	0.138636	-0.0247846	-0.190295	-0.125334
TX000693	Prometon	24	6.25	-0.0235681	0.0117376	-0.0493021	0.038913	-0.0487351	-0.409535	0.0877799	-0.00274752	-0.459285	-0.0277459
TX000693	Prometon	24	12.5	-0.056926	-0.0781143	0.160183	0.0311551	-0.110685	-0.783007	-0.0711807	0.0207627	-0.631085	-0.0433529
TX000693	Prometon	24	25	-0.0672411	-0.115108	0.306588	0.0099744	-0.304224	-1.02127	-0.22854	0.0690234	-0.680455	-0.0684993
TX000693	Prometon	24	50	-0.0468102	-0.0557054	0.291377	-0.0341733	-0.556959	-1.20767	-0.255198	0.204436	-0.797707	-0.0273784
TX000693	Prometon	24	100	-0.0206985	0.0503311	0.228611	-0.147407	-0.688989	-1.61271	0.0831767	0.392191	-1.06871	-0.0125463
TX000693	Prometon	24	200	0.00415413	0.206504	0.271285	-0.359925	-0.59439	-2.32801	0.813885	0.532507	-1.33145	-0.1234
TX000693	Prometon	72	0.39	0.098877	0.12979	-0.197337	-0.115604	0.445193	0.74907	-0.0410532	0.36238	-0.0588596	0.132022
TX000693	Prometon	72	0.78	0.149936	0.22122	-0.183267	-0.039294	0.284216	0.877673	0.0937641	0.305033	-0.00640399	0.0887973
TX000693	Prometon	72	1.56	0.205497	0.286227	-0.188626	0.037889	0.0182154	0.8067	0.163259	0.240056	-0.0267544	0.0416441
TX000693	Prometon	72	3.13	0.201928	0.221757	-0.222145	0.0436759	-0.187412	0.538409	0.0807134	0.171742	-0.0876655	-0.0145205
TX000693	Prometon	72	6.25	0.120896	0.048581	-0.255705	-0.0334914	-0.250894	0.197505	-0.0904525	0.0992885	-0.145408	-0.0720858
TX000693	Prometon	72	12.5	0.0335481	-0.104975	-0.260407	-0.118101	-0.226594	-0.0714797	-0.187943	0.14513	-0.199592	-0.0953646
TX000693	Prometon	72	25	-0.0178062	-0.217606	-0.25369	-0.183577	-0.16488	-0.184914	-0.238037	0.333518	-0.242724	-0.0314251
TX000693	Prometon	72	50	-0.0543892	-0.326712	-0.246304	-0.244624	-0.0983078	-0.0693787	-0.268008	0.484542	-0.191364	0.0709865
TX000693	Prometon	72	100	-0.137781	-0.513368	-0.17389	-0.31253	0.0302772	-0.0936575	-0.0955752	0.452279	-0.0907111	0.067192
TX000693	Prometon	72	200	-0.265214	-0.794204	-0.00698729	-0.362971	0.276644	-0.826951	0.28059	0.254119	-0.114822	-0.077982
TX000695	Diazinon	1	0.39	-0.0908155	-0.195971	-0.131629	0.0846605	1.55734	0.724162	-1.30903	-0.673274	0.617851	-1.22411
TX000695	Diazinon	1	0.78	-0.0801088	-0.173065	-0.206389	0.241647	1.51646	0.742695	-1.13453	-0.515894	0.559087	-1.32985
TX000695	Diazinon	1	1.56	-0.0710792	-0.137013	-0.249126	0.396319	1.47736	0.636791	-0.954468	-0.387042	0.413582	-1.38405
TX000695	Diazinon	1	3.13	-0.0467599	-0.0701022	-0.356021	0.451021	1.33479	0.368944	-0.866046	-0.215723	0.221112	-1.30683
TX000695	Diazinon	1	6.25	-0.0157021	0.00404517	-0.473693	0.380699	1.04014	0.0771929	-0.779046	0.0953159	0.0466376	-1.13366
TX000695	Diazinon	1	12.5	0.00335473	0.060439	-0.61288	0.231277	0.601784	-0.0182052	-0.743077	0.345676	-0.0486366	-1.00282
TX000695	Diazinon	1	25	-0.00442252	0.0848684	-0.873756	0.0918338	0.274007	0.0182052	-0.817857	0.303681	-0.0411171	-1.04804
TX000695	Diazinon	1	50	-0.0232097	0.134176	-1.14942	-0.0141658	0.286632	0.105519	-1.02008	0.0559436	0.183103	-1.30282
TX000695	Diazinon	1	100	0.099454	0.39971	-1.12792	-0.0750415	0.388398	0.257211	-1.06415	-0.0992035	0.59129	-1.55982
TX000695	Diazinon	1	200	0.375851	0.868381	-0.577179	-0.208834	0.0230564	0.364114	-0.873166	0	0.922241	-1.5536
TX000695	Diazinon	24	0.39	0.474068	0.785065	-1.35164	0.664272	0.304986	0.276571	0.59694	0.755582	-0.46694	-0.297387
TX000695	Diazinon	24	0.78	0.314828	0.465473	-0.953823	0.463748	0.201775	0.228306	0.408472	0.593397	-0.353933	-0.177308
TX000695	Diazinon	24	1.56	0.124044	0.126608	-0.342239	0.217466	0.0633722	0.00234156	0.0855541	0.375147	-0.25438	-0.0583553
TX000695	Diazinon	24	3.13	0.0157238	-0.0201951	0.129508	0.0616626	0.0968467	-0.271093	-0.104583	0.296275	-0.0902379	-0.0260348
TX000695	Diazinon	24	6.25	0.0293623	0.0622043	0.221628	-0.0112003	0.333798	-0.418953	-0.0197497	0.370859	0.114099	-0.0722235
TX000695	Diazinon	24	12.5	0.130364	0.310345	0.0150795	-0.0653952	0.580871	-0.530876	0.294619	0.375623	0.201263	-0.110808
TX000695	Diazinon	24	25	0.203609	0.556049	-0.16623	-0.156969	0.613986	-0.661811	0.688357	0.349348	0.0861508	-0.128812
TX000695	Diazinon	24	50	0.20265	0.70827	-0.181374	-0.262637	0.365469	-0.583575	1.04108	0.444079	-0.043729	-0.135412
TX000695	Diazinon	24	100	0.158043	0.755411	-0.0633925	-0.380852	-0.00498942	-0.30673	1.37166	0.616331	0.00870172	-0.205418
TX000695	Diazinon	24	200	0.157752	0.808535	0.127503	-0.512885	-0.348693	-0.124432	1.64676	0.704148	0.14919	-0.403059
TX000695	Diazinon	72	0.39	-0.090384	-0.277953	0.116281	-0.575668	0.47746	-0.977867	0.616148	0.290531	-0.420962	-0.0330696
TX000695	Diazinon	72	0.78	1.10916e-05	-0.10223	-0.0586622	-0.507628	0.2873	-0.707757	0.484709	0.224845	-0.23956	0.0262094
TX000695	Diazinon	72	1.56	0.0699684	0.0256839	-0.223951	-0.422106	0.0579288	-0.417883	0.191129	0.135453	-0.0879476	0.114815
TX000695	Diazinon	72	3.13	0.0712028	0.0190244	-0.294455	-0.351341	-0.0904125	-0.302372	-0.0956461	0.0550531	-0.0547974	0.201041
TX000695	Diazinon	72	6.25	0.020386	-0.0630783	-0.319421	-0.287694	-0.0732452	-0.494966	-0.0840911	-0.0027204	-0.127277	0.236788
TX000695	Diazinon	72	12.5	-0.0276895	-0.105246	-0.362981	-0.222309	0.0327455	-0.676215	0.261504	-0.0456831	-0.131192	0.205458
TX000695	Diazinon	72	25	-0.0512929	-0.0754402	-0.310859	-0.166973	0.0948264	-0.532498	0.544427	-0.03173	-0.0479661	0.138213
TX000695	Diazinon	72	50	-0.0382235	-0.0320447	-0.114603	-0.122877	0.269798	-0.0953743	0.429995	0.0110756	0.0412497	0.0356535
TX000695	Diazinon	72	100	0.0695532	0.035052	0.0557297	-0.0703742	0.576775	0.374839	0.29759	0.00731805	0.202939	-0.157334
TX000695	Diazinon	72	200	0.260313	0.125441	0.124017	0.00335407	0.72106	0.769323	0.663468	-0.00691095	0.494183	-0.495785
TX000696	Fenpropathrin	1	0.39	-0.312996	-0.324211	-1.21235	1.76247	1.38928	0.180344	-0.366393	1.17452	1.15309	0.0490252
TX000696	Fenpropathrin	1	0.78	-0.272559	-0.260078	-1.25111	1.77226	1.41204	0.168498	-0.445462	1.56273	1.11831	-0.148094
TX000696	Fenpropathrin	1	1.56	-0.203394	-0.127368	-1.2053	1.78394	1.65535	0.23218	-0.585302	2.03837	1.28408	-0.517397
TX000696	Fenpropathrin	1	3.13	-0.166698	-0.015988	-1.20882	1.68171	1.83195	0.308624	-0.725278	2.21907	1.43279	-0.656808
TX000696	Fenpropathrin	1	6.25	-0.168529	0.0329059	-1.28989	1.54858	1.69667	0.326289	-0.935914	2.059	1.38644	-0.406289
TX000696	Fenpropathrin	1	12.5	-0.151819	0.0683972	-1.44509	1.54821	1.20573	0.295609	-1.19285	1.92419	1.18246	-0.0916321
TX000696	Fenpropathrin	1	25	-0.0808264	0.164204	-1.33572	1.68136	0.589808	0.226826	-1.41811	2.18183	0.945088	-0.110538
TX000696	Fenpropathrin	1	50	0.0584901	0.374156	-0.818239	1.71555	-0.00645161	0.134032	-1.42854	2.70373	0.639644	-0.28807
TX000696	Fenpropathrin	1	100	0.273549	0.691942	0.120508	1.58029	-0.450382	0.0557401	-1.20766	3.022	0.211684	-0.196518
TX000696	Fenpropathrin	1	200	0.499652	1.01438	1.25433	1.4299	-0.85867	0.0439498	-0.99254	2.92491	-0.27373	0.178235
TX000696	Fenpropathrin	24	0.39	-0.357261	-0.510583	-0.219883	-0.225732	-0.161917	1.14571	-0.47719	0.103325	0.113287	0.180747
TX000696	Fenpropathrin	24	0.78	-0.28057	-0.384652	-0.179254	-0.106107	-0.063586	1.26797	-0.381999	0.0490949	0.191439	0.0829815
TX000696	Fenpropathrin	24	1.56	-0.214351	-0.262943	-0.135062	-0.00348135	0.0902311	1.30118	-0.236312	0.0410054	0.251587	0.000454319
TX000696	Fenpropathrin	24	3.13	-0.220616	-0.26143	-0.106119	0.0144137	0.176538	1.09061	-0.176398	0.106652	0.246859	0.00113686
TX000696	Fenpropathrin	24	6.25	-0.252162	-0.324876	-0.0873219	-0.0351378	0.162398	0.632928	-0.21344	0.189684	0.282725	0.0307916
TX000696	Fenpropathrin	24	12.5	-0.189384	-0.218667	-0.067092	-0.0697256	0.0714531	0.104048	-0.208841	0.20663	0.33697	-0.0120949
TX000696	Fenpropathrin	24	25	-0.0231849	0.162087	-0.0136945	-0.0789319	-0.00638598	-0.204426	-0.0371773	0.186418	0.281504	-0.14914
TX000696	Fenpropathrin	24	50	0.14002	0.588852	0.0827517	-0.109101	0.0428486	-0.171878	0.249547	0.195557	0.163519	-0.356699
TX000696	Fenpropathrin	24	100	0.254477	0.777034	0.243985	-0.120119	0.28243	-0.0101234	0.597364	0.0098616	0.222448	-0.710375
TX000696	Fenpropathrin	24	200	0.340422	0.661683	0.47036	-0.062027	0.56641	-0.0481458	0.964149	-0.609297	0.493583	-1.23398
TX000696	Fenpropathrin	72	0.39	-0.0931983	-0.401925	0.243784	0.0739558	0.32387	-0.132384	-0.025655	-0.405947	-0.0347879	-0.0738092
TX000696	Fenpropathrin	72	0.78	-0.112948	-0.470338	0.0176153	0.0818368	0.30576	0.0887407	-0.173378	-0.373897	0.113617	-0.061596
TX000696	Fenpropathrin	72	1.56	-0.123081	-0.527031	-0.216106	0.101044	0.265306	0.337661	-0.366012	-0.307564	0.288786	-0.0354631
TX000696	Fenpropathrin	72	3.13	-0.110605	-0.480542	-0.251747	0.153591	0.185683	0.370741	-0.465181	-0.268422	0.349798	-0.0141652
TX000696	Fenpropathrin	72	6.25	-0.0962239	-0.378444	-0.134868	0.206477	0.118018	0.0601568	-0.325769	-0.32591	0.258603	-0.0195469
TX000696	Fenpropathrin	72	12.5	-0.0847067	-0.317182	-0.0918386	0.260351	0.0970777	-0.365892	-0.09915	-0.431659	0.110735	-0.0578491
TX000696	Fenpropathrin	72	25	-0.040651	-0.310427	-0.185605	0.325869	0.0917945	-0.502113	-0.033082	-0.47623	0.0664939	-0.127108
TX000696	Fenpropathrin	72	50	0.1499	-0.125122	-0.171386	0.418066	0.349432	-0.209045	0.146312	-0.353781	0.368373	-0.290104
TX000696	Fenpropathrin	72	100	0.557057	0.419495	0.0814095	0.574727	1.16193	0.278985	0.748834	-0.265146	1.0681	-0.664444
TX000696	Fenpropathrin	72	200	1.03251	1.07296	0.393549	0.795031	2.08005	0.660627	1.49633	-0.55743	1.7875	-1.27421
TX000698	Imazaquin	1	0.39	-0.360696	-0.346988	1.4156	-0.658138	-0.925447	0.226343	-0.779968	-0.259151	0.259199	0.699943
TX000698	Imazaquin	1	0.78	-0.222708	-0.239666	1.28482	-0.318063	-0.250533	0.343758	-0.575785	-0.15484	0.333314	0.622012
TX000698	Imazaquin	1	1.56	-0.126705	-0.143453	1.14339	0.0180863	0.904307	0.490404	-0.298903	-0.0449768	0.43173	0.562149
TX000698	Imazaquin	1	3.13	-0.174887	-0.130001	1.06212	0.100843	1.79139	0.551979	0.0019063	-0.00289838	0.427413	0.533135
TX000698	Imazaquin	1	6.25	-0.272879	-0.170729	0.962414	-0.020646	1.7855	0.476117	0.263881	-0.0293964	0.303124	0.451353
TX000698	Imazaquin	1	12.5	-0.262249	-0.182645	0.731161	-0.07716	1.07826	0.361947	0.52945	-0.0397776	0.174115	0.123723
TX000698	Imazaquin	1	25	-0.139311	-0.147402	0.512594	0.0115592	0.516372	0.258001	0.728023	0.047105	-0.00592468	-0.346205
TX000698	Imazaquin	1	50	-0.035571	-0.0880065	0.523137	0.14947	0.640156	0.161892	0.707478	0.164247	-0.388274	-0.631767
TX000698	Imazaquin	1	100	0.00712235	-0.00955546	0.731161	0.239189	0.996951	0.0886801	0.390948	0.179772	-0.873159	-0.541236
TX000698	Imazaquin	1	200	0.0278932	0.0768289	0.85736	0.225935	1.04681	0.0615183	-0.127245	0.0439155	-1.1117	-0.18778
TX000698	Imazaquin	24	0.39	-0.361058	-0.458613	0.213199	-0.401626	-0.91579	0.128756	-0.714712	-0.222825	-0.847505	0.247156
TX000698	Imazaquin	24	0.78	-0.37371	-0.412332	0.172807	-0.376221	-0.792755	0.406755	-0.636508	-0.146073	-0.666798	0.234705
TX000698	Imazaquin	24	1.56	-0.391275	-0.314652	0.175547	-0.335617	-0.619381	0.686796	-0.583229	-0.110624	-0.448558	0.21341
TX000698	Imazaquin	24	3.13	-0.383809	-0.189515	0.174862	-0.318963	-0.484464	0.786879	-0.588083	-0.188618	-0.313046	0.197523
TX000698	Imazaquin	24	6.25	-0.322898	-0.084111	0.105592	-0.300399	-0.410898	0.676216	-0.533546	-0.322583	-0.266056	0.205861
TX000698	Imazaquin	24	12.5	-0.237103	-0.0300728	-0.0237848	-0.271048	-0.32717	0.423618	-0.326759	-0.353982	-0.210797	0.209456
TX000698	Imazaquin	24	25	-0.167893	0.00771226	-0.0721034	-0.262118	-0.184966	0.223593	-0.101279	-0.158363	-0.0932622	0.161472
TX000698	Imazaquin	24	50	-0.102152	0.0542065	0.000344568	-0.24939	-0.0319257	0.150813	-0.019003	0.132787	0.00191835	0.0769955
TX000698	Imazaquin	24	100	-0.0207279	0.107124	0.086359	-0.167797	0.0679942	0.117134	-0.016303	0.295737	0.0240481	0.00408231
TX000698	Imazaquin	24	200	0.0687907	0.171514	0.198828	0.00285139	0.0849125	-0.00959486	0.09614	0.320114	-0.00933699	-0.0298606
TX000698	Imazaquin	72	0.39	-0.0223643	-0.193562	0.497322	0.0642139	0.303898	0.245471	0.308932	-0.000669094	0.155802	0.0748108
TX000698	Imazaquin	72	0.78	-0.0148848	-0.134342	0.350745	0.0450515	0.126332	0.431157	0.247809	0.00167239	0.120943	0.123435
TX000698	Imazaquin	72	1.56	0.023664	-0.0145378	0.138002	0.0392385	-0.132164	0.359688	0.190449	0.0116888	0.0154973	0.17348
TX000698	Imazaquin	72	3.13	0.0722277	0.0998833	0.0140254	0.0189821	-0.371404	-0.156187	0.11006	0.0567256	-0.161143	0.191131
TX000698	Imazaquin	72	6.25	0.0987552	0.148036	0.0691236	-0.0159732	-0.507057	-0.964398	-0.0562966	0.111538	-0.345426	0.181998
TX000698	Imazaquin	72	12.5	0.0831252	0.104319	0.204399	-0.0644569	-0.543432	-1.48999	-0.237912	0.123168	-0.439505	0.177094
TX000698	Imazaquin	72	25	0.0645079	0.038871	0.316488	-0.11219	-0.465022	-1.42898	-0.244956	0.0966185	-0.410414	0.172313
TX000698	Imazaquin	72	50	0.0581459	0.000334024	0.386717	-0.166735	-0.283606	-1.10052	-0.0266104	0.0875046	-0.308093	0.152602
TX000698	Imazaquin	72	100	0.0150054	-0.0642492	0.386717	-0.256992	-0.134774	-0.774961	0.156016	0.13122	-0.237045	0.137391
TX000698	Imazaquin	72	200	-0.0786787	-0.199276	0.295994	-0.343561	-0.114219	-0.510259	0.0431787	0.204413	-0.250449	0.143678
TX000700	Esfenvalerate	1	0.39	-0.443393	-0.568502	-0.652267	-0.675185	0.469773	-0.351537	0.0726378	-0.164409	-0.626472	0.930268
TX000700	Esfenvalerate	1	0.78	-0.435981	-0.523934	-0.555282	-0.668868	0.232261	-0.296434	-0.152571	-0.235902	-0.484747	1.04878
TX000700	Esfenvalerate	1	1.56	-0.379157	-0.439167	-0.391434	-0.562265	-0.160983	-0.28615	-0.472899	-0.215101	-0.464303	1.15682
TX000700	Esfenvalerate	1	3.13	-0.311505	-0.377811	-0.161154	-0.474525	-0.434356	-0.41553	-0.726044	-0.0636666	-0.599763	1.22569
TX000700	Esfenvalerate	1	6.25	-0.259304	-0.338022	0.0499441	-0.487152	-0.470314	-0.647151	-1.00383	0.0655852	-0.865324	1.22304
TX000700	Esfenvalerate	1	12.5	-0.1581	-0.19407	0.138653	-0.455973	-0.416802	-0.729612	-1.24784	0.0384906	-1.13855	1.11367
TX000700	Esfenvalerate	1	25	-0.00292833	0.0845554	0.0554914	-0.417255	-0.353279	-0.660053	-0.761674	0.0768564	-1.37003	0.999289
TX000700	Esfenvalerate	1	50	0.166011	0.423316	0.0499441	-0.41187	-0.42229	-0.74087	0.49349	0.300068	-1.60285	0.923927
TX000700	Esfenvalerate	1	100	0.296416	0.721436	0.206962	-0.366949	-0.557525	-1.29166	1.95461	0.670178	-1.84825	0.856849
TX000700	Esfenvalerate	1	200	0.404264	0.953314	0.295489	-0.0788655	-0.614377	-2.35374	2.93465	1.21077	-2.12296	0.77689
TX000700	Esfenvalerate	24	0.39	-0.262692	-0.69159	-0.165542	-0.40193	-0.618458	0.483232	-0.56553	0.113777	-0.499536	0.260457
TX000700	Esfenvalerate	24	0.78	-0.229361	-0.741588	-0.122199	-0.299841	-0.657486	0.364927	-0.588811	0.0457262	-0.430655	0.294777
TX000700	Esfenvalerate	24	1.56	-0.142609	-0.772687	-0.0980825	-0.169237	-0.626148	0.146091	-0.630496	-0.0477056	-0.319239	0.31404
TX000700	Esfenvalerate	24	3.13	-0.0691621	-0.715578	-0.0770769	-0.0863275	-0.485368	-0.173609	-0.50326	-0.0890544	-0.210685	0.219475
TX000700	Esfenvalerate	24	6.25	-0.0406004	-0.5438	-0.0345014	-0.0837881	-0.334647	-0.600516	-0.087829	-0.0334672	-0.103004	0.0180821
TX000700	Esfenvalerate	24	12.5	-0.0152439	-0.31699	0.042446	-0.104336	-0.253797	-0.946833	0.571867	0.065923	0.0178199	-0.205138
TX000700	Esfenvalerate	24	25	0.0704705	-0.129197	0.123449	-0.086115	-0.290386	-1.14562	1.19373	0.163488	-0.0319485	-0.378402
TX000700	Esfenvalerate	24	50	0.157566	-0.0329666	0.20114	-0.0458833	-0.332331	-1.15631	1.7256	0.302481	-0.290825	-0.558442
TX000700	Esfenvalerate	24	100	0.17611	-0.00725295	0.321182	0.0323463	-0.31445	-1.06526	2.10044	0.541022	-0.576778	-0.745486
TX000700	Esfenvalerate	24	200	0.151595	0.00406462	0.456384	0.183613	-0.298664	-0.919103	2.19176	0.789652	-0.652845	-0.798853
TX000700	Esfenvalerate	72	0.39	-0.0782219	-0.405854	-0.433576	-0.0406167	-0.178417	-0.520165	0.1906	-0.0476742	0.483113	-0.342642
TX000700	Esfenvalerate	72	0.78	-0.113231	-0.500865	-0.352584	-0.0266291	-0.129913	-0.398928	0.108725	-0.156804	0.390235	-0.317284
TX000700	Esfenvalerate	72	1.56	-0.178285	-0.656117	-0.288633	-0.043763	-0.108111	-0.48214	-0.0797879	-0.222117	0.190447	-0.271456
TX000700	Esfenvalerate	72	3.13	-0.231872	-0.767346	-0.234222	-0.086793	-0.0808214	-0.87483	-0.308911	-0.21	-0.0554838	-0.229505
TX000700	Esfenvalerate	72	6.25	-0.252262	-0.804151	-0.169873	-0.117547	-0.000814954	-1.1877	-0.304462	-0.207581	-0.140821	-0.247161
TX000700	Esfenvalerate	72	12.5	-0.226489	-0.839999	-0.0749626	-0.0839701	0.0476254	-0.894556	0.0958938	-0.331561	0.122959	-0.36393
TX000700	Esfenvalerate	72	25	-0.151381	-0.864278	0.0767529	0.0274227	-0.0167936	-0.147565	0.723498	-0.474629	0.575593	-0.579507
TX000700	Esfenvalerate	72	50	-0.0158	-0.754734	0.236882	0.155407	-0.121233	0.470236	1.34247	-0.489504	0.941618	-0.846784
TX000700	Esfenvalerate	72	100	0.180235	-0.488364	0.378375	0.247072	-0.101213	0.770522	1.74788	-0.466474	1.11088	-1.09426
TX000700	Esfenvalerate	72	200	0.409886	-0.184271	0.487783	0.313597	0.0835467	1.00273	1.90179	-0.576207	1.15688	-1.30121
TX000702	Cycloate	1	0.39	0.199055	0.279522	-0.719394	0.827875	0.0559449	0.0176532	-0.1019	-1.60693	-0.362899	-0.639364
TX000702	Cycloate	1	0.78	0.17403	0.220921	-0.565491	0.69037	0.516346	-0.020376	0.0281749	-0.945863	-0.288869	-0.748318
TX000702	Cycloate	1	1.56	0.122943	0.124863	-0.323562	0.512987	1.20766	0.0193416	0.231833	-0.200795	0.00207922	-0.953736
TX000702	Cycloate	1	3.13	0.0642939	0.0391624	-0.0945054	0.413346	1.72799	0.0945817	0.306436	0.211812	0.330693	-1.08372
TX000702	Cycloate	1	6.25	0.0322759	0.0193373	-0.00524584	0.405237	1.84517	0.0917223	0.125282	0.116601	0.436447	-1.0011
TX000702	Cycloate	1	12.5	0.034056	0.0684105	-0.0931917	0.447341	1.58168	-0.00988942	-0.0987292	-0.289524	0.252772	-0.852609
TX000702	Cycloate	1	25	0.0702661	0.181935	-0.237884	0.524782	1.25436	-0.035778	-0.146051	-0.796697	0.0247786	-0.872159
TX000702	Cycloate	1	50	0.149346	0.382041	-0.291911	0.567279	0.976678	0.0811223	-0.150787	-0.992198	-0.0426605	-0.909487
TX000702	Cycloate	1	100	0.267484	0.670079	-0.224714	0.43684	0.62979	0.209697	-0.209672	-0.690664	-0.0455434	-0.663405
TX000702	Cycloate	1	200	0.394766	0.980814	-0.197069	0.129887	0.131637	0.164253	-0.153633	-0.072568	-0.203177	-0.162914
TX000702	Cycloate	24	0.39	-0.0125727	0.105865	0.256228	-0.183477	-0.528428	-0.772565	-0.383231	-0.523931	-1.14313	-0.431006
TX000702	Cycloate	24	0.78	0.0346274	0.138539	0.0495308	0.0220823	-0.289834	-0.590845	-0.11515	-0.40542	-1.10645	-0.446151
TX000702	Cycloate	24	1.56	0.0888562	0.144177	-0.168422	0.265564	0.0926571	-0.336018	0.42161	-0.218068	-0.999573	-0.477944
TX000702	Cycloate	24	3.13	0.132809	0.0872709	-0.235154	0.391356	0.474038	-0.1137	0.738657	-0.0718202	-0.775208	-0.462496
TX000702	Cycloate	24	6.25	0.135667	-0.0340853	-0.161242	0.326181	0.830713	0.111225	0.566673	-0.0901795	-0.322999	-0.359004
TX000702	Cycloate	24	12.5	0.12115	-0.101334	-0.108964	0.209476	1.15372	0.426962	0.176515	-0.170752	0.272489	-0.207969
TX000702	Cycloate	24	25	0.167114	-0.00229291	-0.0905281	0.207497	1.24444	0.691645	0.0360453	-0.200419	0.687697	-0.102494
TX000702	Cycloate	24	50	0.228035	0.157195	0.0127712	0.253431	0.967331	0.682303	0.260717	-0.175138	0.686348	-0.0945247
TX000702	Cycloate	24	100	0.239089	0.233107	0.109708	0.219006	0.543699	0.411676	0.74751	-0.163084	0.415246	-0.162469
TX000702	Cycloate	24	200	0.202671	0.228077	0.0781	0.0954506	0.348012	0.178991	1.46615	-0.165274	0.296981	-0.247234
TX000702	Cycloate	72	0.39	-0.0203306	0.201693	0.147104	-0.459414	0.231589	-1.23258	0.458627	0.524421	-0.269021	-0.0402952
TX000702	Cycloate	72	0.78	-0.0510987	0.147701	0.0763178	-0.504435	0.194243	-0.805526	0.192814	0.637097	-0.459075	0.060951
TX000702	Cycloate	72	1.56	-0.0353175	0.144375	0.0436814	-0.504165	0.0796994	-0.27628	-0.127956	0.680921	-0.68441	0.151919
TX000702	Cycloate	72	3.13	0.0300631	0.222547	0.107035	-0.425852	-0.111673	0.0659617	-0.23826	0.488788	-0.730635	0.151394
TX000702	Cycloate	72	6.25	0.0786123	0.255756	0.166491	-0.375624	-0.254354	0.135193	-0.0534662	0.261683	-0.551606	0.0774478
TX000702	Cycloate	72	12.5	0.0616969	0.171454	0.118937	-0.408185	-0.280776	0.112468	0.16236	0.251196	-0.397177	0.0475716
TX000702	Cycloate	72	25	0.0418079	0.0842747	0.0198068	-0.415018	-0.367659	0.0593111	0.160349	0.300302	-0.34245	0.101037
TX000702	Cycloate	72	50	0.00783509	-0.00368829	-0.0361926	-0.377292	-0.517339	0.0165413	0.00972314	0.196304	-0.285319	0.160977
TX000702	Cycloate	72	100	-0.0727023	-0.150666	-0.101777	-0.359751	-0.477265	0.16315	-0.131972	-0.0275061	-0.0953756	0.169095
TX000702	Cycloate	72	200	-0.149797	-0.314764	-0.267073	-0.388633	-0.0936978	0.605379	-0.243701	-0.132245	0.209221	0.14305
TX000704	Thidiazuron	1	0.39	0.341736	-0.279553	0.431169	-0.0525982	0.256342	0.822516	-0.397052	-2.93588	0.653944	-1.40171
TX000704	Thidiazuron	1	0.78	0.108781	-0.368079	0.624426	-0.348531	-0.169977	0.529735	-0.351913	-2.35022	0.294043	-0.995184
TX000704	Thidiazuron	1	1.56	-0.257495	-0.465941	0.493184	-0.800127	-0.349204	0.317854	-0.152233	-1.76839	0.220499	-0.484966
TX000704	Thidiazuron	1	3.13	-0.575542	-0.512602	0.16823	-1.05133	0.0289362	0.332724	-0.0124818	-1.64501	0.540986	-0.421883
TX000704	Thidiazuron	1	6.25	-0.668104	-0.507721	0.0731669	-0.874788	0.552315	0.276014	-0.00653522	-1.79398	0.71009	-0.971969
TX000704	Thidiazuron	1	12.5	-0.582383	-0.478893	0.438466	-0.502002	0.533217	-0.191849	0.0871288	-1.50107	0.247548	-1.44766
TX000704	Thidiazuron	1	25	-0.423974	-0.36511	1.10103	-0.323586	0.0643261	-0.827259	0.560136	-0.776125	-0.518571	-1.29028
TX000704	Thidiazuron	1	50	-0.287074	-0.152192	1.83299	-0.73615	-0.327762	-1.17518	1.19748	-0.291233	-0.997755	-0.75637
TX000704	Thidiazuron	1	100	-0.0894123	0.202132	2.56857	-1.58395	-0.591957	-1.6748	1.57034	-0.262978	-1.45934	-0.368275
TX000704	Thidiazuron	1	200	0.216615	0.652678	3.09281	-2.50062	-1.05875	-2.93497	1.65398	-0.380228	-2.2638	-0.122829
TX000704	Thidiazuron	24	0.39	-0.0469582	0.0244666	0.286016	0.360149	0.295376	1.01427	0.156233	0.12555	0.335584	-0.0725448
TX000704	Thidiazuron	24	0.78	-0.106068	-0.121512	0.21885	0.274602	0.172429	1.0481	0.0549531	0.095042	0.302893	-0.0731996
TX000704	Thidiazuron	24	1.56	-0.172635	-0.285829	0.184433	0.18107	0.0302352	1.07716	0.00972907	0.00635937	0.276232	-0.0990856
TX000704	Thidiazuron	24	3.13	-0.20422	-0.401184	0.163295	0.103244	-0.000594551	1.05158	0.0771801	-0.150583	0.270165	-0.145254
TX000704	Thidiazuron	24	6.25	-0.183588	-0.410424	0.106077	0.059598	0.172956	0.958736	0.177472	-0.333524	0.284969	-0.200333
TX000704	Thidiazuron	24	12.5	-0.135734	-0.323644	0.0291072	0.0742799	0.411344	0.857632	0.169909	-0.436743	0.324441	-0.256252
TX000704	Thidiazuron	24	25	-0.0527946	-0.133021	-0.0346476	0.217999	0.625399	0.788626	0.10927	-0.255174	0.431538	-0.342243
TX000704	Thidiazuron	24	50	0.0636938	0.0218926	-0.100895	0.477534	0.879158	0.679289	0.294636	0.268535	0.598119	-0.536462
TX000704	Thidiazuron	24	100	0.233312	-0.0971157	-0.212397	0.857752	1.39036	0.295376	0.446934	0.716458	0.829851	-0.905077
TX000704	Thidiazuron	24	200	0.46314	-0.548091	-0.371208	1.34997	2.10631	-0.436071	0.0167585	0.754334	1.16072	-1.40714
TX000704	Thidiazuron	72	0.39	-0.279323	-0.262271	-0.1646	-0.437768	0.0156766	-0.599392	-0.205664	-0.0433005	0.120655	0.442542
TX000704	Thidiazuron	72	0.78	-0.358489	-0.183261	-0.361976	-0.135235	-0.0100684	-0.122171	-0.312663	0.159643	0.10652	0.438018
TX000704	Thidiazuron	72	1.56	-0.412762	-0.156488	-0.526225	0.12923	-0.0313984	0.252113	-0.52923	0.373749	0.0480586	0.448127
TX000704	Thidiazuron	72	3.13	-0.376041	-0.412017	-0.528657	0.250761	-0.0542122	0.108771	-0.745849	0.436091	-0.0504115	0.475999
TX000704	Thidiazuron	72	6.25	-0.268244	-1.10726	-0.420644	0.288128	-0.0344748	-0.415204	-0.787987	0.454676	-0.102702	0.480311
TX000704	Thidiazuron	72	12.5	-0.170978	-1.81646	-0.418222	0.431416	0.132762	-0.796208	-0.656272	0.497361	-0.0489478	0.432502
TX000704	Thidiazuron	72	25	-0.0870964	-1.93499	-0.591371	0.60568	0.492671	-0.709214	-0.497766	0.358794	0.132193	0.347448
TX000704	Thidiazuron	72	50	0.226177	-1.50374	-0.743627	0.885112	1.01722	-0.40789	-0.165465	-0.113609	0.459335	0.143088
TX000704	Thidiazuron	72	100	1.19501	-0.967453	-0.861659	1.49984	1.91801	-0.15449	0.180692	-0.90293	1.34774	-0.384048
TX000704	Thidiazuron	72	200	2.44182	-0.601261	-1.18163	2.23621	2.98592	0.0117233	-0.02713	-1.74966	2.58282	-1.34321
TX000708	Norflurazon	1	0.39	-0.0967724	-0.0376938	-0.119924	-0.12488	-0.350344	0.191362	0.0783347	0.716987	0.0324895	0.763481
TX000708	Norflurazon	1	0.78	-0.115207	-0.0801113	-0.183601	-0.0248951	-0.0969947	0.311105	0.234525	0.204399	0.238988	0.464002
TX000708	Norflurazon	1	1.6	-0.184315	-0.179468	-0.323888	0.0370155	0.153209	0.476391	0.43496	-0.27712	0.471202	0.208124
TX000708	Norflurazon	1	3.1	-0.290211	-0.346061	-0.484549	0.0711698	0.247386	0.587567	0.45589	-0.347083	0.573221	0.0897132
TX000708	Norflurazon	1	6.3	-0.429361	-0.589647	-0.519284	0.148545	0.168711	0.566113	0.269117	-0.0893049	0.487534	0.0637287
TX000708	Norflurazon	1	13	-0.643985	-0.88395	-0.391395	0.0424414	0.066372	0.344796	0.0888884	0.0422267	0.30442	0.138593
TX000708	Norflurazon	1	25	-0.809804	-1.00616	-0.192702	-0.459305	0.119618	-0.0442954	-0.00555577	-0.198391	0.156842	0.429224
TX000708	Norflurazon	1	50	-0.666264	-0.738734	-0.114469	-0.796168	0.265	-0.513948	0.00505727	-0.553572	0.0103086	0.739277
TX000708	Norflurazon	1	100	-0.220476	-0.220795	-0.0508525	-0.470522	0.286496	-0.972294	0.156867	-0.744271	-0.216784	0.737964
TX000708	Norflurazon	1	200	0.234919	0.263967	0.286287	0.117307	0.143512	-1.3513	0.391923	-0.776638	-0.490411	0.464302
TX000708	Norflurazon	24	0.39	-0.195484	-0.184204	0.157794	-0.10407	0.177591	-0.107853	-0.355861	-0.0105048	0.197848	0.0497993
TX000708	Norflurazon	24	0.78	-0.166902	-0.0946774	0.142239	-0.113305	0.0729278	-0.129562	-0.353166	-0.000954186	0.122414	0.0699822
TX000708	Norflurazon	24	1.6	-0.116362	0.0179924	0.108173	-0.109169	-0.0603688	-0.0747931	-0.362681	-0.0229427	0.0613286	0.0959627
TX000708	Norflurazon	24	3.1	-0.0408284	0.112978	0.0408463	-0.0572979	-0.108558	0.0956582	-0.29985	-0.0469318	0.0864084	0.114962
TX000708	Norflurazon	24	6.3	0.0324562	0.159654	-0.0360226	0.0177431	0.0152238	0.308785	-0.163108	-0.0373251	0.196198	0.107525
TX000708	Norflurazon	24	13	0.071569	0.184205	-0.064985	0.0589857	0.154104	0.372225	0.0287976	0.10596	0.262893	0.0712334
TX000708	Norflurazon	24	25	0.0764641	0.229465	-0.0222922	0.0421155	0.160157	0.171567	0.29469	0.291705	0.217899	0.0109541
TX000708	Norflurazon	24	50	0.0509957	0.242449	0.0589196	-0.000519983	0.0663745	-0.253306	0.659624	0.314424	0.108928	-0.0818546
TX000708	Norflurazon	24	100	-0.0116614	0.13155	0.115965	-0.0313157	-0.0165021	-0.789657	1.01568	0.203683	0.00531893	-0.201629
TX000708	Norflurazon	24	200	-0.0971621	-0.0866957	0.12716	-0.024436	-0.0765051	-1.20971	1.15976	0.18704	-0.024364	-0.317683
TX000708	Norflurazon	72	0.39	0.258127	1.25296	0.326213	0.06033	-0.278793	0.384756	-0.426495	0.00624903	0.0591987	0.162797
TX000708	Norflurazon	72	0.78	-0.015786	0.459491	0.176139	0.00448708	-0.394176	0.0963452	-0.323542	0.0119302	-0.123821	0.187782
TX000708	Norflurazon	72	1.6	-0.35345	-0.584635	-0.105544	-0.0290236	-0.546787	-0.306488	-0.18094	0.0117119	-0.364605	0.211634
TX000708	Norflurazon	72	3.1	-0.464478	-1.01478	-0.321281	0.00266521	-0.623085	-0.661434	-0.0919277	0.0241249	-0.503045	0.215778
TX000708	Norflurazon	72	6.3	-0.301938	-0.627029	-0.386729	0.0666054	-0.579994	-0.914752	-0.154252	0.0455456	-0.494037	0.197009
TX000708	Norflurazon	72	13	-0.100113	-0.231797	-0.392973	0.134122	-0.445645	-1.03842	-0.259336	0.0614436	-0.409289	0.154081
TX000708	Norflurazon	72	25	0.051814	-0.179507	-0.361254	0.244548	-0.220003	-0.92957	-0.21708	0.035398	-0.298442	0.0664159
TX000708	Norflurazon	72	50	0.236432	-0.153538	-0.176534	0.401879	0.0752292	-0.698085	0.0675043	-0.0856842	-0.157425	-0.100229
TX000708	Norflurazon	72	100	0.431922	0.0128615	0.113177	0.558118	0.38739	-0.614858	0.627531	-0.317909	0.0167561	-0.348266
TX000708	Norflurazon	72	200	0.51289	0.134545	0.242965	0.629533	0.671161	-0.579092	1.35818	-0.620327	0.222639	-0.647827
TX000710	Bensulide	1	0.39	0.310481	0.0411301	-0.365625	1.2533	1.45284	0.176933	2.27809	2.77108	0.850037	0.661775
TX000710	Bensulide	1	0.78	0.32273	0.091702	-0.467253	1.40112	1.16131	0.191204	1.89071	2.84591	0.810461	0.822465
TX000710	Bensulide	1	1.56	0.374131	0.130379	-0.491795	1.75406	0.665984	0.178753	1.19905	2.81254	0.610293	0.934852
TX000710	Bensulide	1	3.13	0.430814	0.19145	-0.302581	2.03111	0.156976	0.138261	0.33824	2.59208	0.335612	0.902337
TX000710	Bensulide	1	6.25	0.476252	0.32113	0.120508	2.05287	-0.15587	0.0777924	-0.380753	2.27466	0.157102	0.637558
TX000710	Bensulide	1	12.5	0.54358	0.553129	0.657217	1.97128	0.497774	0.0683763	-0.441875	2.1189	0.304552	-0.259997
TX000710	Bensulide	1	25	0.699549	0.851079	1.20236	2.0321	2.25902	0.191049	-0.369047	2.3533	0.991163	-1.96183
TX000710	Bensulide	1	50	0.961812	1.31367	1.46206	1.73724	3.67486	0.321101	-0.783853	2.84432	1.71502	-3.40494
TX000710	Bensulide	1	100	1.33693	1.98748	1.17116	0.559334	3.69316	0.230926	-0.964523	3.36811	1.68199	-3.12785
TX000710	Bensulide	1	200	1.70127	2.58873	0.653739	-1.15202	2.2284	-0.240267	-0.285128	3.80106	0.642917	-1.34074
TX000710	Bensulide	24	0.39	-0.194106	-0.26516	-0.148095	-0.0839705	-0.43443	0.264665	-0.4617	-0.116195	-0.245202	0.324408
TX000710	Bensulide	24	0.78	-0.182986	-0.254716	-0.176354	-0.127044	-0.433793	0.389443	-0.518974	-0.0668717	-0.192802	0.337646
TX000710	Bensulide	24	1.56	-0.150876	-0.129296	-0.165482	-0.166992	-0.325664	0.588978	-0.409181	-0.0393179	-0.00839297	0.302068
TX000710	Bensulide	24	3.13	-0.0929124	0.131449	-0.0764827	-0.185475	-0.192648	0.636888	-0.04987	-0.0379446	0.212455	0.216134
TX000710	Bensulide	24	6.25	-0.048135	0.37333	0.0841888	-0.237541	-0.143134	0.380736	0.392245	-0.00442751	0.319471	0.117075
TX000710	Bensulide	24	12.5	-0.00891134	0.537052	0.256845	-0.39297	-0.0289181	-0.00645514	0.716872	0.20663	0.489115	-0.0246341
TX000710	Bensulide	24	25	0.0113767	0.541117	0.378028	-0.647807	0.346264	-0.15916	1.0185	0.543203	0.914849	-0.339246
TX000710	Bensulide	24	50	1.0308	1.15442	-0.0569823	-0.304814	1.85291	-0.329251	1.24038	0.576908	2.368	-1.13451
TX000710	Bensulide	24	100	3.13094	2.95541	-1.53394	0.979719	3.13396	-1.44132	0.268868	0.103991	3.82184	-2.7599
TX000710	Bensulide	24	200	4.91695	4.95002	-3.61594	2.30994	3.40857	-4.4529	-3.3171	-0.550508	3.84576	-5.32385
TX000710	Bensulide	72	0.39	-0.0931187	-0.365823	0.0231484	0.293172	-0.115488	0.0349598	-0.919996	-0.119614	-0.0483839	-0.0313192
TX000710	Bensulide	72	0.78	-0.1225	-0.366467	-0.0322491	0.218	-0.251108	-0.072946	-0.876567	-0.143231	-0.0769744	0.00919909
TX000710	Bensulide	72	1.56	-0.143787	-0.332624	-0.113596	0.120337	-0.419346	-0.288053	-0.762796	-0.163669	-0.171068	0.0811283
TX000710	Bensulide	72	3.13	-0.142137	-0.266181	-0.152612	0.054349	-0.467465	-0.446304	-0.62104	-0.149728	-0.269323	0.118153
TX000710	Bensulide	72	6.25	-0.152397	-0.253293	-0.121697	0.0181821	-0.397659	-0.571541	-0.408918	-0.0788725	-0.327543	0.0851467
TX000710	Bensulide	72	12.5	-0.185409	-0.327128	0.0311941	-0.0307744	0.0915088	-0.645702	0.00676836	0.0768915	-0.0220785	-0.0557947
TX000710	Bensulide	72	25	-0.0693583	-0.232434	0.221377	-0.0230661	0.981212	-0.646575	0.628315	0.473659	0.697178	-0.356669
TX000710	Bensulide	72	50	0.323317	0.280593	0.22835	0.15819	1.50882	-0.626628	1.19382	0.812628	1.37882	-0.851289
TX000710	Bensulide	72	100	0.771454	0.928729	0.0110742	0.42467	1.27169	-0.66244	1.50529	0.698371	1.76869	-1.4971
TX000710	Bensulide	72	200	1.05246	1.35433	-0.276731	0.614359	0.0266958	-0.840192	1.59273	0.182696	1.86512	-2.10215
TX000712	Quinclorac	1	0.39	0.364632	0.182573	-2.61135	0.932186	0.888587	0.655218	0.793864	-0.509087	1.08695	-2.46095
TX000712	Quinclorac	1	0.78	0.429134	0.259291	-2.28965	1.0031	0.639226	0.992829	0.753752	-0.4107	1.14471	-2.01425
TX000712	Quinclorac	1	1.56	0.435723	0.274478	-1.45072	1.00108	0.377441	1.3772	0.599709	-0.403937	1.1482	-1.19113
TX000712	Quinclorac	1	3.13	0.309717	0.157888	-0.25625	0.820684	0.171094	1.39997	0.144398	-0.560214	1.05561	-0.379699
TX000712	Quinclorac	1	6.25	0.134612	0.0262593	0.59622	0.563328	0.100558	1.03236	-0.407208	-0.766374	0.964625	0.146082
TX000712	Quinclorac	1	12.5	0.0333185	-0.00404517	0.723674	0.360512	0.273732	0.580139	-0.677676	-0.718032	0.874611	0.226369
TX000712	Quinclorac	1	25	-0.00119742	0.0163475	0.475748	0.217378	0.728662	0.497467	-0.527919	-0.441169	0.763663	-0.00221318
TX000712	Quinclorac	1	50	-0.0638929	-0.0281127	0.234512	0.0575622	1.1032	0.599223	-0.181372	-0.0329996	0.457968	-0.405366
TX000712	Quinclorac	1	100	-0.139249	-0.091629	0.0320005	-0.115971	1.04373	0.513656	-0.0091829	0.290737	0.0433553	-0.739534
TX000712	Quinclorac	1	200	-0.151362	-0.0530589	-0.249126	-0.20585	0.577629	0.345949	-0.171069	0.413282	-0.247541	-0.787487
TX000712	Quinclorac	24	0.39	0.605431	1.06912	-0.281463	1.13616	-0.812417	-0.798154	-0.653201	-0.254199	-0.815383	0.160032
TX000712	Quinclorac	24	0.78	0.573926	0.999789	-0.302725	0.909506	-0.998148	-0.635605	-0.809704	-0.158401	-0.829862	0.200342
TX000712	Quinclorac	24	1.56	0.460862	0.836936	-0.409193	0.591406	-1.07983	-0.822531	-0.930635	-0.107586	-0.988828	0.273008
TX000712	Quinclorac	24	3.13	0.326864	0.672673	-0.511859	0.334484	-0.762063	-1.71441	-0.835955	-0.181316	-1.30736	0.281111
TX000712	Quinclorac	24	6.25	0.266473	0.630231	-0.613755	0.304518	-0.228035	-2.62664	-0.601471	-0.314267	-1.48114	0.20916
TX000712	Quinclorac	24	12.5	0.305115	0.714327	-0.641309	0.425236	0.18368	-2.31784	-0.470897	-0.284963	-1.23074	0.164017
TX000712	Quinclorac	24	25	0.335502	0.767427	-0.496596	0.4723	0.355637	-0.949387	-0.488603	-0.0786823	-0.674373	0.250294
TX000712	Quinclorac	24	50	0.333302	0.744587	-0.285512	0.386388	0.28783	0.0584356	-0.378347	0.0874234	-0.286218	0.322744
TX000712	Quinclorac	24	100	0.33601	0.743685	-0.193494	0.191859	0.0383435	0.190202	-0.0536849	0.141297	-0.263538	0.247199
TX000712	Quinclorac	24	200	0.344612	0.80961	-0.242006	0.00160993	-0.309755	-0.203727	0.371751	0.239043	-0.490447	0.0901329
TX000712	Quinclorac	72	0.39	0.245577	0.690944	-0.00423682	0.0652714	-0.162223	-0.517925	0.872208	0.28044	-0.530302	-0.00319892
TX000712	Quinclorac	72	0.78	0.195645	0.62801	-0.0169509	0.0670242	-0.229486	-0.358433	0.559697	0.283159	-0.408246	0.0583108
TX000712	Quinclorac	72	1.56	0.0918881	0.50288	-0.0579548	0.0257601	-0.324017	-0.402793	0.137908	0.295954	-0.366196	0.147095
TX000712	Quinclorac	72	3.13	-0.0165672	0.365472	-0.115312	-0.0461404	-0.329728	-0.850265	-0.176204	0.316413	-0.514612	0.227626
TX000712	Quinclorac	72	6.25	-0.0611613	0.303968	-0.14013	-0.091475	-0.202793	-1.44663	-0.248724	0.305618	-0.855883	0.255236
TX000712	Quinclorac	72	12.5	-0.0686749	0.26182	-0.0926394	-0.117584	-0.083406	-1.74331	-0.132007	0.240981	-1.18605	0.227364
TX000712	Quinclorac	72	25	-0.0936537	0.169708	0.000706089	-0.166924	-0.024098	-1.69182	-0.088674	0.198725	-1.22732	0.167455
TX000712	Quinclorac	72	50	-0.081266	0.148222	-0.0134187	-0.166097	-0.0519523	-1.70478	-0.172617	0.230756	-0.997889	0.0955671
TX000712	Quinclorac	72	100	0.0298623	0.25694	-0.206884	-0.0361394	-0.0772748	-1.73714	-0.26038	0.276162	-0.649703	0.0523052
TX000712	Quinclorac	72	200	0.181768	0.357885	-0.452439	0.154544	-0.0395693	-1.21489	-0.212498	0.272269	-0.313425	0.0638635
TX000713	Abamectin	1	0.39	-0.334263	-0.565571	-0.0652475	-1.30768	0.0490285	0.294899	-1.42922	0.435974	0.799528	0.487252
TX000713	Abamectin	1	0.78	-0.410805	-0.614698	-0.0718583	-1.3405	0.0405793	0.300696	-1.28827	0.342006	0.863805	0.533243
TX000713	Abamectin	1	1.56	-0.517279	-0.71113	-0.0388108	-1.33299	0.185261	0.308419	-0.952828	0.267041	1.17744	0.479451
TX000713	Abamectin	1	3.13	-0.595407	-0.790142	0.147614	-1.34263	0.497999	0.308133	-0.549126	0.24723	1.5564	0.220781
TX000713	Abamectin	1	6.25	-0.591638	-0.744937	0.623789	-1.40901	0.642702	0.295114	-0.283079	0.258172	1.59191	-0.0700699
TX000713	Abamectin	1	12.5	0.223747	-0.244362	0.984503	-1.27213	0.638557	0.283437	-0.441581	0.331954	1.76955	-0.297742
TX000713	Abamectin	1	25	2.19745	0.778973	0.285875	-0.427323	1.24011	0.279458	-1.36424	0.506688	2.98577	-0.73798
TX000713	Abamectin	1	50	4.10762	1.84173	-1.73262	0.916675	2.5752	0.266108	-2.88574	0.740549	4.65146	-1.64706
TX000713	Abamectin	1	100	5.32063	2.57638	-4.1379	2.07774	3.87359	0.209788	-4.45211	0.842644	5.68169	-2.69067
TX000713	Abamectin	1	200	5.86549	2.93137	-5.5249	2.7602	4.44278	0.105875	-5.5617	0.719826	5.70993	-3.16183
TX000713	Abamectin	24	0.39	-0.392472	-0.590021	0.324916	-0.199216	-0.420279	0.340103	-0.363453	0.628725	-0.291329	0.636846
TX000713	Abamectin	24	0.78	-0.43933	-0.59581	0.238195	-0.332657	-0.43667	0.349052	-0.203534	0.533201	-0.284944	0.571888
TX000713	Abamectin	24	1.56	-0.500114	-0.537925	0.176127	-0.567887	-0.43477	0.361199	-0.0105453	0.501929	-0.340485	0.476326
TX000713	Abamectin	24	3.13	-0.585292	-0.519805	0.184113	-0.84974	-0.491485	0.35684	0.179701	0.712387	-0.527822	0.365928
TX000713	Abamectin	24	6.25	-0.752845	-0.810462	0.297506	-1.07913	-0.531048	0.307879	0.528221	0.920859	-0.637976	0.0991011
TX000713	Abamectin	24	12.5	-0.988763	-1.48517	0.501274	-1.16167	-0.477368	0.211508	1.10698	0.516846	-0.426863	-0.70717
TX000713	Abamectin	24	25	-1.19845	-2.25341	0.73017	-1.11917	-0.314235	0.109533	1.6995	-0.924445	0.00375161	-2.23366
TX000713	Abamectin	24	50	-1.28416	-2.69984	0.899399	-1.02852	-0.192344	0.045361	2.03286	-3.05406	0.325524	-4.06929
TX000713	Abamectin	24	100	-1.28798	-2.79835	0.95419	-0.981816	0.793992	0.0619092	1.3666	-3.70386	2.27971	-5.37918
TX000713	Abamectin	24	200	-1.28798	-2.79835	0.95419	-0.981816	2.91935	0.166534	-1.14875	-2.16048	5.78576	-5.19098
TX000713	Abamectin	72	0.39	-0.465137	-0.756011	-0.464998	-0.488387	0.0629577	0.588267	-0.335311	0.00927548	0.275736	-0.0160186
TX000713	Abamectin	72	0.78	-0.304432	-0.570768	-0.204181	-0.37246	0.0729824	0.507473	-0.434595	0.0192751	0.275079	0.0241637
TX000713	Abamectin	72	1.56	-0.19159	-0.420823	0.202124	-0.26796	0.00939805	0.281147	-0.303331	0.134852	0.101965	0.0538493
TX000713	Abamectin	72	3.13	-0.136641	-0.285849	0.521972	-0.271583	0.0102213	0.0348933	0.299281	0.468992	-0.0756521	-0.0541327
TX000713	Abamectin	72	6.25	0.0970639	0.116212	0.564129	-0.225215	0.523133	-0.0869905	1.0489	0.760725	0.214181	-0.442094
TX000713	Abamectin	72	12.5	0.599495	0.77929	0.360221	0.10415	1.4753	-0.151285	1.39644	0.557396	0.993247	-1.17714
TX000713	Abamectin	72	25	1.10119	1.37073	0.12053	0.582789	2.29401	-0.289341	1.25549	-0.349069	1.71174	-2.17067
TX000713	Abamectin	72	50	1.36452	1.62993	-0.0327462	0.920885	2.71795	-0.486327	0.969738	-1.7994	2.06946	-3.20591
TX000713	Abamectin	72	100	1.42494	1.66252	-0.0847583	1.02623	2.82623	-0.580196	0.849254	-2.72464	2.15414	-3.70689
TX000713	Abamectin	72	200	1.42494	1.66252	-0.0847583	1.02623	2.82623	-0.580196	0.849254	-2.78804	2.15414	-3.1776
TX000715	Acephate	1	0.39	-0.0632114	-0.415707	0.509005	-0.616553	-1.77955	-0.0706817	-1.89737	-0.941078	-0.51347	-0.365481
TX000715	Acephate	1	0.78	-0.092218	-0.380193	0.569637	-0.331782	-1.45679	-0.0604289	-1.45504	-0.990266	-0.531564	-0.468323
TX000715	Acephate	1	1.56	-0.11879	-0.294058	0.496137	-0.0503724	-0.962269	0.0114723	-0.780726	-1.08429	-0.469524	-0.45154
TX000715	Acephate	1	3.13	-0.109038	-0.189308	0.278898	0.151492	-0.471768	0.0969456	-0.0702744	-1.15654	-0.238241	-0.380764
TX000715	Acephate	1	6.25	-0.0639802	-0.124407	0.00555098	0.370214	-0.0866528	0.0710987	0.352521	-1.10666	0.0418766	-0.341823
TX000715	Acephate	1	12.5	-0.0515007	-0.169332	-0.135198	0.531863	0.131006	-0.0453569	0.348547	-0.970567	0.189912	-0.322693
TX000715	Acephate	1	25	-0.104018	-0.283169	-0.137052	0.414958	0.0831956	-0.155481	-0.0829148	-0.748748	0.022699	-0.17931
TX000715	Acephate	1	50	-0.143924	-0.294357	-0.213092	0.189624	-0.19323	-0.174201	-0.713974	-0.436514	-0.281011	0.063495
TX000715	Acephate	1	100	-0.10502	-0.152672	-0.370978	0.161986	-0.427506	-0.183999	-1.18092	-0.0819201	-0.435815	0.243158
TX000715	Acephate	1	200	-0.0252592	0.0267439	-0.462143	0.27522	-0.45026	-0.327997	-1.26896	0.146501	-0.523475	0.413201
TX000715	Acephate	24	0.39	0.141506	0.209185	-0.0647288	0.207087	0.861451	0.388033	0.984368	0.384894	-0.0400658	-0.824107
TX000715	Acephate	24	0.78	0.169227	0.285001	0.0190788	0.204868	1.03495	0.405884	0.897913	0.274972	0.0476176	-0.922196
TX000715	Acephate	24	1.56	0.184005	0.325175	0.0393726	0.196641	1.12058	0.514602	0.576718	0.0301378	0.150348	-0.937213
TX000715	Acephate	24	3.13	0.167857	0.331048	-0.00492589	0.18969	0.997775	0.685836	0.178495	-0.208532	0.210162	-0.769017
TX000715	Acephate	24	6.25	0.111566	0.304431	-0.049919	0.139436	0.66195	0.741924	0.0680611	-0.224885	0.0860958	-0.455372
TX000715	Acephate	24	12.5	0.0301969	0.250487	-0.0147806	-0.000843098	0.320804	0.650225	0.229558	-0.0342572	-0.161748	-0.172785
TX000715	Acephate	24	25	-0.0320555	0.193438	0.0418314	-0.171237	0.0532221	0.543804	0.16986	0.136779	-0.413315	0.0148831
TX000715	Acephate	24	50	-0.0405337	0.173742	0.0172331	-0.193626	-0.261133	0.543433	-0.39758	0.145951	-0.650232	0.162063
TX000715	Acephate	24	100	-0.0235681	0.187414	-0.0659633	-0.0855787	-0.542182	0.567392	-1.00101	0.0465044	-0.90312	0.298106
TX000715	Acephate	24	200	-0.0392262	0.167894	-0.155009	-0.0508312	-0.726441	0.46918	-1.17875	-0.100242	-1.18203	0.456069
TX000715	Acephate	72	0.39	0.0373924	0.0666708	0.308048	-0.148006	-0.2647	0.65543	0.591047	0.0289644	-0.0306675	0.0351211
TX000715	Acephate	72	0.78	-0.00474509	0.0171095	0.267216	-0.16815	-0.119515	0.568437	0.262858	0.102468	-0.0456825	0.101493
TX000715	Acephate	72	1.56	-0.00841504	-0.00588463	0.246118	-0.14868	-0.0622991	0.433401	-0.0870745	0.231163	-0.11202	0.15856
TX000715	Acephate	72	3.13	0.056713	0.0617775	0.248096	-0.0621128	-0.141529	0.340065	-0.210441	0.311048	-0.182112	0.163057
TX000715	Acephate	72	6.25	0.113216	0.134164	0.236882	0.0116598	-0.254296	0.350891	-0.0226987	0.280572	-0.194632	0.132242
TX000715	Acephate	72	12.5	0.0848074	0.108302	0.230283	0.00287773	-0.285644	0.372216	0.174546	0.162684	-0.182835	0.126298
TX000715	Acephate	72	25	-0.00266588	0.0106178	0.229624	-0.0852144	-0.26769	0.220845	0.12405	0.0827104	-0.246843	0.155378
TX000715	Acephate	72	50	-0.0642432	-0.0688468	0.19198	-0.142728	-0.180622	-0.0561469	-0.00787667	0.114526	-0.312907	0.15336
TX000715	Acephate	72	100	-0.106135	-0.147467	0.0667971	-0.147719	0.000814954	-0.303603	-0.00721938	0.177664	-0.261185	0.120881
TX000715	Acephate	72	200	-0.189115	-0.322685	-0.160501	-0.192188	0.147825	-0.662667	0.0973728	0.191654	-0.20515	0.128464
TX000717	6-Deisopropylatrazine	1	0.39	-0.144669	-0.531867	0.377333	-0.382486	-0.533355	-0.534976	-1.36447	-0.79374	-0.168107	0.128357
TX000717	6-Deisopropylatrazine	1	0.78	-0.090647	-0.388371	0.159591	-0.262771	-0.702129	-0.49642	-1.09013	-0.789491	-0.219641	0.127032
TX000717	6-Deisopropylatrazine	1	1.56	-0.00112499	-0.161439	-0.0553492	-0.0257707	-0.708084	-0.235051	-0.710425	-0.81759	-0.12544	-0.057826
TX000717	6-Deisopropylatrazine	1	3.13	0.0743151	-0.0303678	-0.118634	0.134432	-0.500589	-0.189647	-0.353997	-0.92788	-0.16994	-0.443557
TX000717	6-Deisopropylatrazine	1	6.25	0.133649	-0.0451131	-0.0711676	0.19639	-0.132204	-0.495344	-0.126567	-1.09734	-0.355939	-0.793803
TX000717	6-Deisopropylatrazine	1	12.5	0.208175	-0.0632502	-0.17245	0.307588	0.338418	-0.665583	-0.167191	-1.13417	-0.14923	-0.896999
TX000717	6-Deisopropylatrazine	1	25	0.281945	0.00435473	-0.384765	0.553507	0.859366	-0.23595	-0.512697	-0.880233	0.646519	-0.915466
TX000717	6-Deisopropylatrazine	1	50	0.281969	-0.00481814	-0.397452	0.72718	1.09767	0.186194	-0.952659	-0.514922	1.2909	-0.988973
TX000717	6-Deisopropylatrazine	1	100	0.176026	-0.219811	-0.12813	0.631804	0.715562	0.0200759	-1.23521	-0.229543	1.01119	-0.936482
TX000717	6-Deisopropylatrazine	1	200	0.00669592	-0.560262	0.169066	0.299498	-0.277556	-0.424665	-1.40799	-0.011506	-0.011399	-0.659242
TX000717	6-Deisopropylatrazine	24	0.39	0.0809906	0.0820696	-0.468407	0.459576	-0.718344	-1.71008	-0.995872	-0.182521	-0.784747	0.0250741
TX000717	6-Deisopropylatrazine	24	0.78	0.059135	-0.0787779	-0.49758	0.369825	-0.647266	-1.42501	-0.753048	-0.148224	-0.623743	0.0112768
TX000717	6-Deisopropylatrazine	24	1.56	0.0272938	-0.205691	-0.523704	0.280355	-0.421441	-1.18476	-0.452917	-0.0547314	-0.41592	0.00123623
TX000717	6-Deisopropylatrazine	24	3.13	0.00675046	-0.163487	-0.486061	0.277971	-0.0882789	-1.00768	-0.196374	-0.0056941	-0.178307	0.00373835
TX000717	6-Deisopropylatrazine	24	6.25	0.0454772	0.0813612	-0.352751	0.415844	0.108132	-0.842606	-0.0440722	-0.0967409	-0.0140109	0.0184701
TX000717	6-Deisopropylatrazine	24	12.5	0.131452	0.346898	-0.224573	0.618726	0.0582849	-0.703939	0.00559187	-0.28579	0.0144247	0.0667289
TX000717	6-Deisopropylatrazine	24	25	0.150974	0.372251	-0.184244	0.703299	-0.0226235	-0.607766	-0.0590844	-0.459157	0.0518518	0.109822
TX000717	6-Deisopropylatrazine	24	50	0.0228144	0.0694853	-0.194131	0.608518	0.0829733	-0.464574	-0.190692	-0.551394	0.221516	0.104171
TX000717	6-Deisopropylatrazine	24	100	-0.133567	-0.26082	-0.117396	0.502488	0.162763	-0.278842	-0.252733	-0.423193	0.320699	0.0638024
TX000717	6-Deisopropylatrazine	24	200	-0.168476	-0.263328	0.108676	0.498267	-0.0610668	-0.274237	-0.223473	-0.0203619	0.148842	0.0428737
TX000717	6-Deisopropylatrazine	72	0.39	-0.584135	-1.01708	0.243039	-0.654879	-0.719924	-0.441275	-0.294608	-0.169146	-0.681366	0.100624
TX000717	6-Deisopropylatrazine	72	0.78	-0.692322	-0.509893	0.170997	-0.884822	-0.622682	-0.327857	-0.226029	-0.154606	-0.592796	0.095121
TX000717	6-Deisopropylatrazine	72	1.56	-0.78654	0.13421	0.0541053	-1.15562	-0.38464	-0.18061	-0.199242	-0.171447	-0.403186	0.0833804
TX000717	6-Deisopropylatrazine	72	3.13	-0.823323	0.606807	-0.0257313	-1.30401	-0.157292	-0.0559553	-0.299867	-0.217407	-0.218231	0.0672336
TX000717	6-Deisopropylatrazine	72	6.25	-0.805591	0.797945	-0.026337	-1.30227	-0.000799459	0.0361256	-0.401679	-0.19609	-0.0825294	0.0412049
TX000717	6-Deisopropylatrazine	72	12.5	-0.722274	0.811389	-0.00938107	-1.18794	0.083017	0.087829	-0.34349	-0.0619151	-0.00210774	-0.0042335
TX000717	6-Deisopropylatrazine	72	25	-0.566354	0.764974	-0.0523981	-0.954087	0.118978	0.169595	-0.313051	0.0986815	0.0820728	-0.0531916
TX000717	6-Deisopropylatrazine	72	50	-0.468824	0.609226	-0.173957	-0.720441	0.0375308	0.237827	-0.584099	0.185309	0.144618	-0.052341
TX000717	6-Deisopropylatrazine	72	100	-0.58237	0.227314	-0.350009	-0.711975	-0.209497	0.0804528	-1.04198	0.139984	0.116955	0.0363605
TX000717	6-Deisopropylatrazine	72	200	-0.898937	-0.459101	-0.513679	-1.00192	-0.461271	-0.287384	-1.35324	-0.00328916	0.054744	0.164286
TX000719	Chlorpyrifos-methyl	1	0.39	-0.617214	-0.540913	-0.181956	-2.22086	0.181946	-0.13796	0.143579	-1.42316	-0.780669	0.0338176
TX000719	Chlorpyrifos-methyl	1	0.78	-0.636933	-0.495373	-0.156246	-2.05307	-0.130815	-0.000806801	0.0267643	-0.885196	-0.655265	0.12211
TX000719	Chlorpyrifos-methyl	1	1.56	-0.605224	-0.386613	-0.250556	-1.45981	-0.361742	0.162706	-0.143426	-0.317981	-0.366183	0.088433
TX000719	Chlorpyrifos-methyl	1	3.13	-0.492691	-0.285631	-0.340674	-0.544149	-0.41283	0.274602	-0.310202	0.0402291	-0.0419943	-0.113444
TX000719	Chlorpyrifos-methyl	1	6.25	-0.373043	-0.240667	-0.493227	0.101916	-0.36623	0.308417	-0.405633	0.333594	0.179684	-0.301936
TX000719	Chlorpyrifos-methyl	1	12.5	-0.356892	-0.238722	-0.710699	0.154178	-0.347493	0.309532	-0.355668	0.826165	0.340011	-0.269203
TX000719	Chlorpyrifos-methyl	1	25	-0.484152	-0.220254	-0.73873	-0.20927	-0.305443	0.300607	-0.199343	1.21887	0.462336	-0.0666954
TX000719	Chlorpyrifos-methyl	1	50	-0.693333	-0.119303	-0.471725	-0.496597	-0.205544	0.206418	-0.0497359	1.29239	0.421192	0.158057
TX000719	Chlorpyrifos-methyl	1	100	-0.82336	0.286451	-0.0898606	-0.573747	-0.164014	0.0202389	0.157181	1.32542	0.153932	0.323132
TX000719	Chlorpyrifos-methyl	1	200	-0.79463	1.03274	0.0598559	-0.792623	-0.337204	-0.155939	0.57455	1.70441	-0.275313	0.395456
TX000719	Chlorpyrifos-methyl	24	0.39	-0.353363	-0.56484	-0.0527402	-0.363856	0.516014	0.602423	0.298882	0.362833	0.651274	0.0206185
TX000719	Chlorpyrifos-methyl	24	0.78	-0.328214	-0.501871	-0.0686615	-0.381393	0.42874	0.613677	0.27814	0.140616	0.636925	0.0300516
TX000719	Chlorpyrifos-methyl	24	1.56	-0.309879	-0.452554	-0.0652832	-0.421952	0.143724	0.555199	0.110923	-0.163992	0.478056	0.0707171
TX000719	Chlorpyrifos-methyl	24	3.13	-0.296684	-0.420434	-0.043097	-0.476607	-0.227041	0.415089	-0.0838033	-0.384881	0.209129	0.111702
TX000719	Chlorpyrifos-methyl	24	6.25	-0.261159	-0.351597	-0.00890079	-0.501807	-0.439444	0.213611	-0.0461417	-0.399933	-0.018533	0.116078
TX000719	Chlorpyrifos-methyl	24	12.5	-0.186728	-0.209955	0.0276396	-0.472306	-0.272042	0.0916597	0.281805	-0.290143	-0.0397474	0.0639926
TX000719	Chlorpyrifos-methyl	24	25	-0.113348	-0.069481	0.0689085	-0.405856	0.0349697	0.106622	0.657974	-0.137179	0.0527853	0.000187774
TX000719	Chlorpyrifos-methyl	24	50	-0.0649384	0.0395897	0.1383	-0.347565	0.0712375	0.185596	0.809135	-0.0829109	0.108507	-0.0333108
TX000719	Chlorpyrifos-methyl	24	100	0.00414477	0.0965966	0.159309	-0.304547	-0.026307	0.0309675	0.922243	-0.275115	0.0779946	-0.115824
TX000719	Chlorpyrifos-methyl	24	200	0.136493	0.0590178	0.0314822	-0.228159	0.154982	-0.478682	1.32362	-0.769419	0.0356444	-0.347496
TX000719	Chlorpyrifos-methyl	72	0.39	0.258908	0.333284	0.286765	0.100771	-0.285418	0.0851711	-0.140049	-0.0379516	-0.390562	-0.0949962
TX000719	Chlorpyrifos-methyl	72	0.78	0.185552	0.251227	0.179656	0.0684955	-0.394415	0.0613242	-0.16239	-0.0232412	-0.34772	-0.0340853
TX000719	Chlorpyrifos-methyl	72	1.56	0.0726233	0.113935	0.0692539	-0.00342817	-0.540829	-0.190331	-0.171586	0.000161963	-0.338571	0.0549004
TX000719	Chlorpyrifos-methyl	72	3.13	-0.039388	-0.0283931	0.0387497	-0.0969776	-0.649298	-0.637775	-0.147632	0.0842851	-0.37586	0.116031
TX000719	Chlorpyrifos-methyl	72	6.25	-0.0847262	-0.0798705	0.0805421	-0.14662	-0.663745	-0.956769	-0.0739625	0.27581	-0.415174	0.118808
TX000719	Chlorpyrifos-methyl	72	12.5	-0.0475382	-0.0192459	0.131838	-0.123629	-0.62771	-1.00397	-0.00431945	0.452447	-0.433782	0.0913624
TX000719	Chlorpyrifos-methyl	72	25	-0.000233189	0.0198222	0.165601	-0.0980169	-0.589623	-0.96874	0.0105867	0.519964	-0.450343	0.0874476
TX000719	Chlorpyrifos-methyl	72	50	0.0169029	-0.0617942	0.173473	-0.0954338	-0.565561	-0.992431	-0.0527544	0.497423	-0.431658	0.106058
TX000719	Chlorpyrifos-methyl	72	100	0.263275	-0.0539109	0.151539	-0.0105215	-0.309799	-0.72931	-0.0666104	0.318789	-0.236894	-0.0025353
TX000719	Chlorpyrifos-methyl	72	200	0.918772	0.317589	0.127896	0.25398	0.313916	0.0471498	0.123681	-0.246449	0.157064	-0.398881
TX000721	Naled	1	0.39	-0.630642	-0.390452	0.353729	-1.0032	-1.29352	0.0663803	-1.29157	-0.365044	-1.42595	0.768625
TX000721	Naled	1	0.78	-0.485562	-0.239315	0.298222	-0.813224	-0.831374	0.202236	-0.892728	-0.0630131	-1.01626	0.556697
TX000721	Naled	1	1.56	-0.299695	-0.0615888	0.187119	-0.504165	-0.224862	0.28956	-0.380869	0.289921	-0.594521	0.147469
TX000721	Naled	1	3.13	-0.208567	-0.000525502	0.0581941	-0.291683	0.167089	0.315631	-0.110553	0.439377	-0.32803	-0.176621
TX000721	Naled	1	6.25	-0.242215	-0.0842746	0.00253087	-0.249989	0.165338	0.243304	-0.244902	0.29593	-0.297212	-0.175084
TX000721	Naled	1	12.5	-0.302732	-0.230647	-0.0177176	-0.2442	-0.00941107	0.215695	-0.464807	0.229694	-0.183632	-0.000165713
TX000721	Naled	1	25	-0.223616	-0.222399	-0.00253087	-0.328119	-0.22792	0.283344	-0.362367	0.44235	0.253908	0.0241006
TX000721	Naled	1	50	0.0546579	0.00683228	0.131524	-0.673046	-0.704	0.167381	-0.0407487	0.675275	0.815693	-0.147961
TX000721	Naled	1	100	0.494962	0.0198154	-0.121552	-1.02155	-1.24097	-0.322212	0.220941	0.999068	1.59023	-0.414383
TX000721	Naled	1	200	0.997821	-0.639518	-1.3192	-0.869606	-1.32382	-1.10374	0.296362	1.78299	2.6364	-0.750565
TX000721	Naled	24	0.39	0.432225	0.590437	-0.257223	0.0800181	-0.102129	0.0206946	-0.503371	0.782849	0.0723341	0.278877
TX000721	Naled	24	0.78	0.380316	0.542148	-0.295041	0.0556829	-0.109032	0.288689	-0.510549	0.643664	0.0667358	0.24883
TX000721	Naled	24	1.56	0.309783	0.477421	-0.236757	0.0492223	-0.0813864	0.537508	-0.517262	0.386128	0.101021	0.226346
TX000721	Naled	24	3.13	0.249879	0.460285	-0.0703704	0.0658744	-0.017296	0.596473	-0.432544	0.14787	0.135931	0.203503
TX000721	Naled	24	6.25	0.263443	0.59698	0.170593	0.091457	0.0609224	0.512364	-0.139465	0.0685461	0.12635	0.125595
TX000721	Naled	24	12.5	0.37943	0.954793	0.454427	0.0551302	0.0875625	0.528683	0.379709	0.341935	0.00563564	-0.0600225
TX000721	Naled	24	25	0.763988	1.57026	0.865215	0.123772	0.449388	0.82802	1.23414	0.567153	0.0597745	-0.491959
TX000721	Naled	24	50	2.12527	2.91504	0.679986	1.41414	2.08607	1.41016	1.87088	0.0664408	2.39582	-1.51783
TX000721	Naled	24	100	4.02421	4.85647	-1.0788	3.72569	4.03603	2.065	1.51195	-1.29778	5.57957	-3.5383
TX000721	Naled	24	200	5.46501	6.50023	-4.0119	5.61416	5.34434	2.54873	0.17965	-3.05991	7.70844	-6.6137
TX000721	Naled	72	0.39	0.0921364	0.10489	0.108205	0.386695	-0.209677	-5.81394	-0.590058	0.119814	-0.0251616	0.0981558
TX000721	Naled	72	0.78	0.0387674	0.0561658	0.0568229	0.293784	-0.271022	-4.15855	-0.55261	0.0976018	-0.0146463	0.118141
TX000721	Naled	72	1.56	-0.0374111	-0.00951599	0.0599588	0.148483	-0.319176	-2.15007	-0.287084	0.0367025	5.39082e-05	0.136745
TX000721	Naled	72	3.13	-0.0786856	-0.0175818	0.236853	0.0388263	-0.408929	-0.713271	0.0435838	0.0344925	-0.0438517	0.153092
TX000721	Naled	72	6.25	0.0269862	0.147752	0.642454	0.0589663	-0.56984	-0.182148	0.365991	0.351697	-0.178244	0.103031
TX000721	Naled	72	12.5	0.473134	0.710242	1.46603	0.246087	-0.651576	-0.195766	1.16044	1.02178	-0.173758	-0.15247
TX000721	Naled	72	25	1.2683	1.7323	2.7333	0.205385	0.563862	-0.061233	2.36589	1.45375	1.36361	-0.76055
TX000721	Naled	72	50	2.01294	2.7223	4.01746	-0.235277	2.36752	0.476679	3.19651	1.2018	3.54731	-1.74363
TX000721	Naled	72	100	2.45624	3.33403	4.82936	-0.610139	3.6045	1.16901	3.27602	0.183728	5.03408	-2.9721
TX000721	Naled	72	200	2.59449	3.53185	5.06758	-0.750777	4.21866	1.63325	2.90042	-1.29389	5.7701	-4.18734
TX000723	Paclobutrazol	1	0.39	0.528133	0.459718	-0.759894	0.497421	0.109402	-0.084624	0.0285695	-0.45712	-0.604906	1.02901
TX000723	Paclobutrazol	1	0.78	0.364396	0.343351	-0.642916	0.372573	0.00767056	-0.100347	-0.00628514	-0.383965	-0.611904	1.04373
TX000723	Paclobutrazol	1	1.56	0.0945039	0.169183	-0.299785	0.118808	-0.0912188	-0.187721	0.00332578	-0.38624	-0.725067	1.00608
TX000723	Paclobutrazol	1	3.13	-0.136897	0.101779	0.147345	-0.188443	-0.0930216	-0.244249	0.113914	-0.358985	-0.730835	0.864398
TX000723	Paclobutrazol	1	6.25	-0.192582	0.208447	0.484739	-0.410169	-0.0148177	-0.242504	0.334078	-0.21307	-0.497965	0.528472
TX000723	Paclobutrazol	1	12.5	-0.157703	0.334486	0.6431	-0.480238	0.00141204	-0.440801	0.521291	-0.0210855	-0.388121	0.180751
TX000723	Paclobutrazol	1	25	-0.160171	0.3702	0.707628	-0.497788	-0.127464	-1.08133	0.574795	-0.00485933	-0.788935	0.092947
TX000723	Paclobutrazol	1	50	-0.103718	0.456848	0.686663	-0.468674	-0.291764	-2.00582	0.570311	-0.0688888	-1.51687	0.032012
TX000723	Paclobutrazol	1	100	0.0431916	0.662719	0.599508	-0.354469	-0.34448	-2.75049	0.729558	-0.173167	-2.05089	-0.333168
TX000723	Paclobutrazol	1	200	0.137282	0.818565	0.555887	-0.274331	-0.337976	-2.95801	1.16997	-0.325055	-2.14351	-0.935147
TX000723	Paclobutrazol	24	0.39	0.337643	0.529801	-0.0738031	0.0785048	-0.931037	0.735138	-0.239841	-0.0178141	0.779283	0.290308
TX000723	Paclobutrazol	24	0.78	0.154805	0.306028	-0.0477865	-0.0904455	-0.780724	0.602343	-0.352149	-0.0227418	0.809656	0.271804
TX000723	Paclobutrazol	24	1.56	-0.0966602	-0.0233151	-0.0805202	-0.271181	-0.667021	0.358229	-0.42575	-0.00552016	0.655354	0.217696
TX000723	Paclobutrazol	24	3.13	-0.280333	-0.248597	-0.129258	-0.371313	-0.658338	0.126236	-0.321544	0.00183898	0.372485	0.132065
TX000723	Paclobutrazol	24	6.25	-0.316833	-0.256936	-0.070445	-0.407533	-0.69236	-0.0838572	-0.0271842	-0.0692218	0.0902958	0.00461542
TX000723	Paclobutrazol	24	12.5	-0.266558	-0.144936	0.15465	-0.479943	-0.618305	-0.490577	0.419949	-0.216344	-0.147944	-0.17207
TX000723	Paclobutrazol	24	25	-0.223757	-0.0555488	0.508189	-0.629178	-0.403929	-1.29849	1.00294	-0.309662	-0.399183	-0.383618
TX000723	Paclobutrazol	24	50	-0.220227	-0.0617006	0.892518	-0.739808	-0.157742	-2.26102	1.70034	-0.387585	-0.569952	-0.626603
TX000723	Paclobutrazol	24	100	-0.30431	-0.265559	1.20637	-0.73943	0.0172365	-2.86779	2.42533	-0.648262	-0.536877	-0.894311
TX000723	Paclobutrazol	24	200	-0.508162	-0.78573	1.37272	-0.71478	0.166913	-3.2153	3.11938	-1.10971	-0.432506	-1.17419
TX000723	Paclobutrazol	72	0.39	-0.140258	0.173236	-0.249746	-0.487616	-0.874407	-0.418928	0.208863	0.289077	-0.87418	0.30589
TX000723	Paclobutrazol	72	0.78	-0.0879071	0.238817	-0.386135	-0.372564	-0.658893	-0.277583	0.0804112	0.346963	-0.688362	0.253629
TX000723	Paclobutrazol	72	1.56	0.00611658	0.309175	-0.520655	-0.191225	-0.357487	-0.109122	0.0950088	0.381336	-0.444208	0.190645
TX000723	Paclobutrazol	72	3.13	0.0712121	0.252644	-0.614767	0.00693507	-0.0898836	-0.00194635	0.294683	0.326637	-0.215663	0.147502
TX000723	Paclobutrazol	72	6.25	0.113295	0.0789935	-0.608355	0.23028	0.126035	0.0424959	0.461035	0.118934	-0.000402787	0.0852588
TX000723	Paclobutrazol	72	12.5	0.206516	-0.0384255	-0.46766	0.474481	0.448399	0.109262	0.45923	-0.164095	0.290285	-0.0811397
TX000723	Paclobutrazol	72	25	0.34931	-0.0155298	-0.19475	0.64895	0.88171	0.190728	0.557828	-0.395108	0.609867	-0.390992
TX000723	Paclobutrazol	72	50	0.4467	-0.00380357	0.194611	0.674066	1.29405	0.198274	1.1454	-0.547055	0.878303	-0.815955
TX000723	Paclobutrazol	72	100	0.461815	-0.129485	0.56497	0.541481	1.59338	-0.00127947	1.98298	-0.796666	1.04867	-1.2836
TX000723	Paclobutrazol	72	200	0.454511	-0.298715	0.84053	0.305555	1.76811	-0.436498	2.62478	-1.25511	1.08322	-1.72462
TX000725	Pyrimethanil	1	0.39	-0.656997	-0.752469	0.443443	0.354385	0.462232	0.211444	-0.990899	-1.67137	0.102914	0.392474
TX000725	Pyrimethanil	1	0.78	-0.56831	-0.639093	0.0471886	0.399353	0.670149	0.0905481	-0.993547	-2.16761	0.0957845	0.306032
TX000725	Pyrimethanil	1	1.6	-0.479489	-0.492605	-0.374969	0.351951	0.8754	-0.118213	-0.928274	-2.49524	0.0286489	0.111769
TX000725	Pyrimethanil	1	3.1	-0.435093	-0.396089	-0.535744	0.305516	0.915928	-0.313947	-0.806265	-2.35507	-0.0372117	-0.0852064
TX000725	Pyrimethanil	1	6.3	-0.431449	-0.377209	-0.336655	0.376342	0.774625	-0.427299	-0.687061	-1.93485	-0.0924226	-0.205577
TX000725	Pyrimethanil	1	13	-0.415709	-0.366934	-0.0454023	0.543488	0.579312	-0.378417	-0.530893	-1.60631	-0.105431	-0.257157
TX000725	Pyrimethanil	1	25	-0.294172	-0.201857	0.174081	0.551189	0.365827	-0.348239	-0.206189	-1.15559	-0.174474	-0.280868
TX000725	Pyrimethanil	1	50	-0.0767063	0.14845	0.501162	0.221168	0.086927	-0.670936	0.167925	-0.547949	-0.360194	-0.223454
TX000725	Pyrimethanil	1	100	0.1561	0.569576	1.01141	-0.312575	-0.221056	-1.47995	0.417381	-0.183794	-0.604055	-0.0770671
TX000725	Pyrimethanil	1	200	0.338212	0.930777	1.53942	-0.753495	-0.382916	-2.53661	0.572319	-0.160109	-0.771441	-0.0104942
TX000725	Pyrimethanil	24	0.39	0.0566357	0.210567	-0.218337	0.208009	0.345859	0.352614	0.404014	0.0104873	-0.0214637	0.0225803
TX000725	Pyrimethanil	24	0.78	0.046821	0.124291	-0.153601	0.180157	0.218844	0.172043	0.299439	0.00381565	-0.0869096	0.0353707
TX000725	Pyrimethanil	24	1.6	0.0219208	-0.00501665	-0.104814	0.147045	0.0911808	0.0832953	0.0778742	-0.0152857	-0.140853	0.0620963
TX000725	Pyrimethanil	24	3.1	-0.017071	-0.122755	-0.125497	0.142273	-0.0134006	0.129346	-0.156874	0.045633	-0.114445	0.0770458
TX000725	Pyrimethanil	24	6.3	-0.0757982	-0.171843	-0.14127	0.108498	-0.0803618	0.162566	-0.216071	0.273469	-0.0165473	0.0511645
TX000725	Pyrimethanil	24	13	-0.113241	-0.108817	-0.0517259	0.012222	-0.0906126	0.0379326	0.0883883	0.518754	0.0378069	-0.0289502
TX000725	Pyrimethanil	24	25	-0.076211	0.0665618	0.157308	-0.0813003	0.00974626	-0.289033	0.741058	0.33073	0.0128822	-0.183111
TX000725	Pyrimethanil	24	50	0.0450703	0.26294	0.41657	-0.106591	0.105253	-0.868089	1.52398	-0.515036	-0.0656432	-0.375448
TX000725	Pyrimethanil	24	100	0.156506	0.285265	0.669723	-0.124101	0.0580026	-1.85014	2.1546	-1.83609	-0.144993	-0.556991
TX000725	Pyrimethanil	24	200	0.153675	0.0482642	0.860238	-0.216385	-0.132329	-3.22714	2.40914	-3.01428	-0.22686	-0.687928
TX000725	Pyrimethanil	72	0.39	0.160374	0.458779	-0.249822	0.535967	-0.000479584	-0.763462	0.27597	0.567502	-0.525274	0.0910031
TX000725	Pyrimethanil	72	0.78	0.0385392	0.197509	-0.263785	0.372361	-0.00793155	-0.446179	0.223989	0.464487	-0.425807	0.0832519
TX000725	Pyrimethanil	72	1.6	-0.130933	-0.162098	-0.30469	0.110026	-0.0497672	-0.323429	0.0640359	0.296283	-0.400378	0.0757495
TX000725	Pyrimethanil	72	3.1	-0.249376	-0.476901	-0.339441	-0.123352	-0.116196	-0.630099	-0.0683878	0.163114	-0.476429	0.0722114
TX000725	Pyrimethanil	72	6.3	-0.273653	-0.659258	-0.319725	-0.234944	-0.184675	-1.30236	-0.0753887	0.108778	-0.574498	0.0814472
TX000725	Pyrimethanil	72	13	-0.257727	-0.790956	-0.20128	-0.261939	-0.168148	-1.73332	0.0242449	0.048776	-0.53991	0.0570419
TX000725	Pyrimethanil	72	25	-0.181129	-0.826658	0.0342185	-0.252814	0.000479584	-1.478	0.314372	-0.121266	-0.354556	-0.0807644
TX000725	Pyrimethanil	72	50	0.00246805	-0.702211	0.383546	-0.244484	0.339498	-0.851746	0.900008	-0.464762	-0.0529064	-0.377662
TX000725	Pyrimethanil	72	100	0.290217	-0.472878	0.77432	-0.246819	0.741871	-0.539637	1.69848	-0.980631	0.325743	-0.789949
TX000725	Pyrimethanil	72	200	0.558508	-0.294045	1.05279	-0.31439	1.03637	-0.866345	2.40093	-1.62425	0.651798	-1.18979
TX000728	Imazapyr	1	0.39	-0.155877	0.000307372	0.809537	-0.13271	0.861232	0.170486	-0.261929	0.0434679	0.436604	-0.830081
TX000728	Imazapyr	1	0.78	-0.214958	-0.0534548	0.606061	-0.497149	0.534902	0.201123	-0.749953	0.0301047	0.160947	-0.610449
TX000728	Imazapyr	1	1.56	-0.314613	-0.179242	0.304293	-1.13079	-0.0780092	-0.0216476	-1.19022	0.103485	-0.441505	-0.393466
TX000728	Imazapyr	1	3.13	-0.423997	-0.3618	0.0216138	-1.74522	-0.708965	-0.483893	-1.32674	0.292286	-1.21237	-0.22266
TX000728	Imazapyr	1	6.25	-0.505645	-0.528729	-0.0294779	-1.95647	-0.966573	-0.796937	-1.07811	0.28899	-1.70087	-0.133979
TX000728	Imazapyr	1	12.5	-0.544678	-0.650661	0.182644	-1.68866	-0.651419	-0.632188	-0.444564	-0.0737835	-1.58831	-0.265441
TX000728	Imazapyr	1	25	-0.554579	-0.753792	0.578651	-1.19226	-0.189268	-0.298987	0.387203	-0.681672	-1.18507	-0.617268
TX000728	Imazapyr	1	50	-0.570286	-0.82709	1.02057	-0.831914	0.0984706	-0.177379	1.0025	-0.979036	-0.969639	-0.940573
TX000728	Imazapyr	1	100	-0.5813	-0.820505	1.22353	-0.85225	0.235834	-0.195298	0.940999	-0.595099	-1.08681	-1.08888
TX000728	Imazapyr	1	200	-0.558747	-0.728191	1.07524	-1.22196	0.34757	-0.230476	0.320295	0.169947	-1.3228	-1.19121
TX000728	Imazapyr	24	0.39	-0.284724	-0.331987	0.204312	-0.05205	-0.018788	0.299619	-0.0326581	0.681526	-0.13006	0.109094
TX000728	Imazapyr	24	0.78	-0.283639	-0.363151	0.134137	-0.179822	-0.0077887	0.346545	-0.0532367	0.473436	-0.0541642	0.126531
TX000728	Imazapyr	24	1.56	-0.27199	-0.387537	0.0817986	-0.277249	0.00817303	0.411737	-0.154527	0.192495	0.0310744	0.161999
TX000728	Imazapyr	24	3.13	-0.271623	-0.416835	0.0434686	-0.291321	0.00519562	0.430862	-0.355645	-0.0070147	0.0717015	0.219967
TX000728	Imazapyr	24	6.25	-0.275694	-0.422162	0.0176293	-0.246747	-0.0207355	0.341131	-0.508748	-0.0534207	0.0464607	0.252493
TX000728	Imazapyr	24	12.5	-0.264225	-0.372047	-0.0364636	-0.197548	-0.0148789	0.118727	-0.408927	-0.0600186	-0.023015	0.22512
TX000728	Imazapyr	24	25	-0.221442	-0.278378	-0.0513743	-0.146805	-0.00519562	-0.127706	-0.16271	-0.0691707	-0.110149	0.169005
TX000728	Imazapyr	24	50	-0.158827	-0.200542	-0.01215	-0.0646905	-0.0198507	-0.23297	-0.00504339	0.0259717	-0.153626	0.15097
TX000728	Imazapyr	24	100	-0.101515	-0.162958	0.0262446	-0.0114306	-0.0380121	-0.194886	0.0437387	0.18914	-0.120045	0.172197
TX000728	Imazapyr	24	200	-0.0691375	-0.129333	0.0426858	-0.060863	-0.00835278	-0.137343	0.127267	0.255268	-0.0612312	0.164183
TX000728	Imazapyr	72	0.39	0.00684594	0.127983	-0.357085	-0.000345442	0.181887	0.386286	0.0518618	0.126412	-0.125152	0.0761311
TX000728	Imazapyr	72	0.78	-0.0266781	0.105582	-0.247461	0.00348212	0.0644262	0.452993	-0.022553	0.158876	-0.0553266	0.10368
TX000728	Imazapyr	72	1.56	-0.0852495	0.0523977	-0.11055	-0.0113813	-0.0952665	0.391506	-0.119889	0.186961	-0.0331315	0.145424
TX000728	Imazapyr	72	3.13	-0.148677	-0.0190486	-0.0516033	-0.0836763	-0.278207	0.233425	-0.229539	0.188978	-0.106317	0.185355
TX000728	Imazapyr	72	6.25	-0.162978	-0.0337317	-0.11055	-0.142917	-0.443004	0.128852	-0.347279	0.152178	-0.199697	0.20063
TX000728	Imazapyr	72	12.5	-0.120147	0.0176048	-0.219677	-0.117348	-0.464396	0.063787	-0.354722	0.0891317	-0.212951	0.189554
TX000728	Imazapyr	72	25	-0.0831553	0.0304424	-0.296095	-0.0453866	-0.331707	-0.10596	-0.186828	0.00857419	-0.203243	0.171469
TX000728	Imazapyr	72	50	-0.043821	0.00392922	-0.270976	0.000345442	-0.192354	-0.418232	0.0348982	-0.0701147	-0.278996	0.148664
TX000728	Imazapyr	72	100	0.036707	0.0147038	-0.181793	0.0292847	-0.243885	-0.627801	0.0939516	-0.132273	-0.384242	0.12387
TX000728	Imazapyr	72	200	0.142262	0.0928459	-0.136599	0.12071	-0.41596	-0.425274	0.00388772	-0.140937	-0.320873	0.101174
TX000730	Thiamethoxam	1	0.39	0.119071	0.192045	0.0879974	0.344164	0.317629	-0.128547	-0.189288	1.84563	-0.360316	0.00419782
TX000730	Thiamethoxam	1	0.78	0.117831	0.190597	0.0661275	0.378562	0.0641281	-0.0923784	-0.101474	1.23714	-0.380473	0.0138754
TX000730	Thiamethoxam	1	1.56	0.151719	0.221587	0.0135857	0.498536	-0.189464	-0.0919381	-0.0165411	0.34917	-0.424179	0.0352199
TX000730	Thiamethoxam	1	3.13	0.184668	0.245404	-0.0249935	0.658313	-0.270999	-0.147127	0.0737711	-0.380814	-0.452504	0.0545786
TX000730	Thiamethoxam	1	6.25	0.148232	0.201423	0.0276043	0.746841	-0.215462	-0.206199	0.161897	-0.651348	-0.42706	0.0563077
TX000730	Thiamethoxam	1	12.5	0.02134	0.0730769	0.107232	0.681861	-0.109039	-0.194176	0.220984	-0.289489	-0.341617	0.0418618
TX000730	Thiamethoxam	1	25	-0.114908	-0.0668442	0.115098	0.566079	-0.074041	-0.135522	0.164137	0.485617	-0.250016	0.0317148
TX000730	Thiamethoxam	1	50	-0.206348	-0.169499	0.0757519	0.52277	-0.256004	-0.0947034	-0.0120075	1.00418	-0.213946	0.0371735
TX000730	Thiamethoxam	1	100	-0.246789	-0.21904	0.0346116	0.549944	-0.719582	-0.137032	-0.234195	0.893586	-0.237487	0.0560013
TX000730	Thiamethoxam	1	200	-0.258213	-0.228582	-0.0223617	0.590581	-1.34432	-0.225919	-0.503114	0.312126	-0.256977	0.0851467
TX000730	Thiamethoxam	24	0.39	1.44628	-0.116952	-0.582363	-0.166079	-0.371633	0.288169	-0.128651	0.21431	-0.120918	0.19845
TX000730	Thiamethoxam	24	0.78	1.50639	-0.0171949	-0.405342	-0.173573	-0.308936	0.165254	-0.140316	0.176371	-0.109903	0.178648
TX000730	Thiamethoxam	24	1.56	1.56813	0.0220995	-0.219065	-0.241336	-0.24027	-0.221879	-0.142151	0.12931	-0.104175	0.146118
TX000730	Thiamethoxam	24	3.13	1.59157	-0.0430069	-0.0883881	-0.344065	-0.151391	-0.632991	-0.118132	0.0773014	-0.108232	0.109731
TX000730	Thiamethoxam	24	6.25	1.58916	-0.0661748	0	-0.326314	-0.0358728	-0.760136	-0.0824071	0.0200045	-0.115839	0.0886199
TX000730	Thiamethoxam	24	12.5	1.54085	-0.0476713	0.0454813	-0.197745	0.0211305	-0.400969	-0.0565643	-0.0604589	-0.110131	0.0965327
TX000730	Thiamethoxam	24	25	1.45399	-0.125438	-0.011834	-0.10074	-0.0822372	0.0956731	-0.0605246	-0.14765	-0.0871525	0.114923
TX000730	Thiamethoxam	24	50	1.39878	-0.301192	-0.147732	-0.0864035	-0.239817	0.529587	-0.0671364	-0.215566	-0.0345705	0.105183
TX000730	Thiamethoxam	24	100	1.44682	-0.368269	-0.227305	-0.0339158	-0.325099	0.696588	-0.0605158	-0.192852	0.00128722	0.0712981
TX000730	Thiamethoxam	24	200	1.55101	-0.248766	-0.203507	0.131569	-0.414838	0.527366	-0.0703405	-0.0657772	-0.0216091	0.0616463
TX000730	Thiamethoxam	72	0.39	-0.00937169	0.0206945	0.249978	-0.366389	-0.482138	-0.0169674	-0.325162	-0.110362	-0.485245	0.0253751
TX000730	Thiamethoxam	72	0.78	0.0220516	0.033635	0.2406	-0.320994	-0.353897	-0.178015	-0.267341	0.1932	-0.475616	0.0133984
TX000730	Thiamethoxam	72	1.56	0.0266221	0.042015	0.152513	-0.226651	-0.182503	-0.366098	-0.0971106	0.54913	-0.4207	0.0040506
TX000730	Thiamethoxam	72	3.13	-0.00922863	0.0354148	0.00917044	-0.0684185	-0.0500118	-0.368401	0.100872	0.726902	-0.318062	0.0144514
TX000730	Thiamethoxam	72	6.25	-0.0570177	0.0192217	-0.0993083	0.0665863	0.00370743	-0.17787	0.188529	0.654514	-0.208878	0.0438006
TX000730	Thiamethoxam	72	12.5	-0.0607636	0.0146586	-0.148065	0.116706	0.00595204	-0.00402525	0.136677	0.450725	-0.109595	0.0716241
TX000730	Thiamethoxam	72	25	-0.0278398	0.025823	-0.154017	0.0647247	-0.00173468	0.0410466	0.13597	0.266866	-0.0378487	0.0745321
TX000730	Thiamethoxam	72	50	-0.0370494	0.0165831	-0.116541	-0.0519142	-0.058649	0.00482766	0.198012	0.110973	-0.0751984	0.0550342
TX000730	Thiamethoxam	72	100	-0.0952906	-0.0217529	-0.049458	-0.123596	-0.198624	-0.109865	0.129702	-0.0225888	-0.294225	0.035305
TX000730	Thiamethoxam	72	200	-0.152596	-0.0541259	0.00325443	-0.122022	-0.385024	-0.328325	-0.117576	-0.0875901	-0.638622	0.0338704
TX000732	Spiroxamine	1	0.39	-0.210586	-0.107176	-0.460454	0.662381	0.0552371	-0.120483	-0.854694	-0.963417	-0.130974	0.78821
TX000732	Spiroxamine	1	0.78	-0.229386	-0.182615	-0.738459	0.635149	0.0300628	-0.0277991	-0.57859	-0.604465	-0.0339368	0.630408
TX000732	Spiroxamine	1	1.56	-0.191598	-0.19144	-0.905172	0.547972	0.067854	-0.00071444	-0.193299	-0.299148	0.0707544	0.415697
TX000732	Spiroxamine	1	3.13	-0.050163	-0.0233461	-0.845701	0.412598	0.180233	-0.111039	0.0431981	-0.247604	-0.00781248	0.37041
TX000732	Spiroxamine	1	6.25	0.150009	0.267904	-0.754947	0.354082	0.261727	-0.212459	0.0803818	-0.354452	-0.216809	0.416689
TX000732	Spiroxamine	1	12.5	0.345195	0.539369	-0.700555	0.419985	0.224148	-0.158605	0.171158	-0.339739	-0.293516	0.287343
TX000732	Spiroxamine	1	25	0.538495	0.745427	-0.47523	0.542727	0.102065	-0.0154015	0.517356	-0.245371	-0.111182	-0.0118676
TX000732	Spiroxamine	1	50	0.731174	0.929345	-0.0040749	0.568701	0.0257988	0.00319645	0.994027	-0.236447	0.0717273	-0.270796
TX000732	Spiroxamine	1	100	0.832858	1.05469	0.424849	0.448899	0.0843103	-0.0646065	1.34729	-0.357851	0.119376	-0.574283
TX000732	Spiroxamine	1	200	0.670662	0.971758	0.670532	0.179207	0.149159	-0.0597212	1.46849	-0.368059	0.1301	-1.19973
TX000732	Spiroxamine	24	0.39	0.00137031	0.0995248	0.15465	0.140734	0.00279603	0.534888	-1.05212	-0.392966	0.475084	0.300945
TX000732	Spiroxamine	24	0.78	0.0109904	0.134335	0.113755	0.0805473	0.303449	0.58615	-0.825738	-0.220864	0.593184	0.2189
TX000732	Spiroxamine	24	1.56	0.0346608	0.218601	0.0519045	0.0115645	0.564274	0.640717	-0.549417	-0.0165831	0.732189	0.142653
TX000732	Spiroxamine	24	3.13	0.0366142	0.283788	-0.00335131	-0.0356839	0.606891	0.582693	-0.391637	0.0765362	0.675661	0.0991789
TX000732	Spiroxamine	24	6.25	0.0564436	0.397139	0.0276362	-0.0540687	0.404158	0.315836	-0.2567	-0.00674793	0.322291	0.0402071
TX000732	Spiroxamine	24	12.5	0.132439	0.643405	0.214654	-0.103632	0.209837	-0.127673	0.0601983	-0.153568	-0.148236	-0.107398
TX000732	Spiroxamine	24	25	0.212261	0.848841	0.509014	-0.173641	0.289747	-0.536927	0.577813	-0.305704	-0.349946	-0.330098
TX000732	Spiroxamine	24	50	0.203784	0.662871	0.654862	-0.0908331	0.774156	-0.63622	1.02014	-0.519369	-0.0761078	-0.615913
TX000732	Spiroxamine	24	100	0.22878	-0.0155125	0.234632	0.606056	2.12782	-0.299341	0.722775	-0.862482	1.1474	-1.00705
TX000732	Spiroxamine	24	200	0.455491	-0.912104	-0.797358	1.80868	4.24199	0.296775	-0.774603	-1.26087	3.17068	-1.50424
TX000732	Spiroxamine	72	0.39	0.217238	0.780856	1.56811	0.00664914	-1.38067	0.00127947	0.156337	0.139248	-0.628879	-0.0235083
TX000732	Spiroxamine	72	0.78	0.133679	0.56821	1.06514	0.0148315	-0.864717	0.128166	0.00237751	0.152729	-0.353331	0.00631449
TX000732	Spiroxamine	72	1.56	0.0627494	0.3267	0.351655	0.110571	-0.317698	0.254046	-0.209719	0.192092	-0.0189362	0.028399
TX000732	Spiroxamine	72	3.13	0.0422403	0.16831	-0.217494	0.249382	-0.0250532	0.23882	-0.387228	0.194832	0.121679	0.0139142
TX000732	Spiroxamine	72	6.25	0.0366191	0.0450726	-0.434511	0.320722	0.00108807	0.0765954	-0.392937	0.059746	0.068305	-0.0515245
TX000732	Spiroxamine	72	12.5	0.0876734	-0.0639281	-0.46766	0.394038	0.0802543	-0.0140335	-0.189662	-0.254057	0.106481	-0.18128
TX000732	Spiroxamine	72	25	0.301002	-0.0206605	-0.407767	0.623528	0.572358	0.139217	0.207237	-0.616171	0.514086	-0.41713
TX000732	Spiroxamine	72	50	0.706547	0.236848	-0.30422	1.03751	1.43935	0.441144	0.716475	-0.872783	1.29872	-0.804062
TX000732	Spiroxamine	72	100	1.39755	0.741989	-0.638507	1.81374	2.6156	0.689814	0.809458	-1.15489	2.65668	-1.3635
TX000732	Spiroxamine	72	200	2.29529	1.52116	-1.76492	2.9243	3.86835	0.824184	0.0399514	-1.58092	4.22137	-2.08617
TX000734	Hexythiazox	1	0.39	-0.408209	0.134445	-0.554169	0.279126	-0.460395	-0.530101	-1.38844	0.217442	-0.483832	1.79047
TX000734	Hexythiazox	1	0.78	-0.317485	0.0939257	-0.378755	0.356761	-0.216248	-0.16793	-1.27443	0.175704	0.0714688	1.44697
TX000734	Hexythiazox	1	1.56	-0.250993	-0.0252903	-0.199452	0.351054	0.0520805	0.281679	-0.942995	0.191366	0.742448	0.928822
TX000734	Hexythiazox	1	3.13	-0.234644	-0.125723	-0.0569618	0.268136	0.137183	0.565925	-0.554056	0.230468	1.11507	0.365368
TX000734	Hexythiazox	1	6.25	-0.17709	-0.020178	0.0284739	0.289773	0.0520254	0.596124	-0.243495	0.193975	1.07883	-0.030796
TX000734	Hexythiazox	1	12.5	-0.0191535	0.308681	0.178897	0.417736	0.0237873	0.509044	-0.057766	0.0105344	0.869702	-0.153987
TX000734	Hexythiazox	1	25	0.222424	0.757116	0.511787	0.373516	0.12756	0.454379	0.111735	-0.0289872	0.627052	-0.00325015
TX000734	Hexythiazox	1	50	0.485478	1.22358	1.21597	-0.0285575	0.103586	0.347921	0.542695	0.311047	0.273078	0.340481
TX000734	Hexythiazox	1	100	0.794713	1.68942	2.18644	-0.302557	-0.257781	-0.0256569	1.54957	0.838662	-0.264174	0.536076
TX000734	Hexythiazox	1	200	1.13245	2.09925	2.90361	0.0874271	-0.832462	-0.727076	2.90485	1.14739	-0.899796	0.38795
TX000734	Hexythiazox	24	0.39	-0.253472	-0.288498	-0.347217	-0.317625	0.152513	1.08179	-0.144646	-0.176464	0.771817	0.13228
TX000734	Hexythiazox	24	0.78	-0.271252	-0.316698	-0.36378	-0.321757	0.112483	0.954061	-0.303189	-0.0579552	0.835732	0.077567
TX000734	Hexythiazox	24	1.56	-0.259933	-0.273256	-0.349166	-0.322624	-0.0983839	0.710629	-0.498201	0.160114	0.749593	0.0357034
TX000734	Hexythiazox	24	3.13	-0.190077	-0.0891385	-0.262563	-0.302974	-0.402531	0.400582	-0.586961	0.315065	0.448097	0.00565623
TX000734	Hexythiazox	24	6.25	-0.084296	0.187899	-0.0492817	-0.326803	-0.56854	0.16612	-0.369397	0.309704	0.0854936	-0.0465881
TX000734	Hexythiazox	24	12.5	-0.0321779	0.405375	0.233031	-0.509638	-0.501555	0.0701981	0.272082	0.243972	-0.144491	-0.21593
TX000734	Hexythiazox	24	25	-0.107911	0.351746	0.494308	-0.855997	-0.206407	0.0732194	1.14938	0.0352152	-0.152577	-0.612406
TX000734	Hexythiazox	24	50	-0.260052	-0.062034	0.673257	-1.13311	0.283919	0.106406	1.92573	-0.5772	0.0551123	-1.33728
TX000734	Hexythiazox	24	100	-0.247395	-0.634518	0.674207	-1.10165	0.81834	0.249219	2.23407	-1.66254	0.7151	-2.24958
TX000734	Hexythiazox	24	200	0.0707643	-0.998	0.432253	-0.887368	1.12272	0.647246	2.03733	-2.75285	1.87364	-2.89785
TX000734	Hexythiazox	72	0.39	-0.467528	-0.327888	-0.213526	-0.308719	-0.480038	-0.372748	-0.462286	-0.0530779	-0.793708	0.0832107
TX000734	Hexythiazox	72	0.78	-0.530648	-0.415062	-0.193489	-0.412347	-0.463595	-0.342068	-0.67626	0.067947	-0.706548	0.113793
TX000734	Hexythiazox	72	1.56	-0.51349	-0.339354	-0.0986695	-0.424367	-0.498378	-0.428023	-0.820807	0.291002	-0.631281	0.139933
TX000734	Hexythiazox	72	3.13	-0.398108	-0.131296	0.0650531	-0.352269	-0.624604	-0.732048	-0.727519	0.433586	-0.688905	0.139941
TX000734	Hexythiazox	72	6.25	-0.283767	-0.011598	0.189608	-0.288322	-0.728812	-1.19741	-0.456822	0.416339	-0.8018	0.107939
TX000734	Hexythiazox	72	12.5	-0.21253	-0.10148	0.221456	-0.285536	-0.559114	-1.09261	-0.0247018	0.356779	-0.646729	-0.00666144
TX000734	Hexythiazox	72	25	-0.0352865	-0.227745	0.323126	-0.267137	0.0534741	-0.305816	0.875463	0.267056	-0.0639337	-0.360432
TX000734	Hexythiazox	72	50	0.338832	-0.192065	0.505204	-0.285624	1.02095	0.734924	2.12299	-0.0868773	0.919106	-1.09219
TX000734	Hexythiazox	72	100	0.82861	-0.0189202	0.333273	-0.444071	2.03124	1.68023	2.83682	-0.871832	2.12284	-2.13077
TX000734	Hexythiazox	72	200	1.25781	0.0966159	-0.496219	-0.712806	2.8119	2.31411	2.46253	-1.83514	3.19986	-3.08124
TX000736	Pirimicarb	1	0.39	-0.411039	-0.0109698	-1.2003	-1.11235	-2.19793	-0.643564	-1.14241	-1.17024	-1.10648	0.985999
TX000736	Pirimicarb	1	0.78	-0.536174	-0.0821085	-1.11428	-1.24357	-1.54745	-0.348486	-0.733839	-0.647367	-0.467307	0.962543
TX000736	Pirimicarb	1	1.56	-0.750308	-0.268742	-0.791065	-1.4956	-0.685064	-0.000763613	-0.265737	-0.235727	0.36527	0.871015
TX000736	Pirimicarb	1	3.13	-0.976176	-0.555653	-0.232038	-1.77976	-0.0165058	0.144107	-0.165547	-0.249051	0.749541	0.821829
TX000736	Pirimicarb	1	6.25	-1.12782	-0.81405	0.325126	-1.93752	0.21312	0.056993	-0.493451	-0.576834	0.563466	0.924786
TX000736	Pirimicarb	1	12.5	-1.18207	-0.8875	0.507731	-1.85095	0.173183	-0.188929	-0.843905	-0.838469	0.142678	0.914976
TX000736	Pirimicarb	1	25	-1.09264	-0.753695	0.325126	-1.44601	0.0962148	-0.525572	-0.876599	-0.904399	-0.158774	0.474174
TX000736	Pirimicarb	1	50	-0.910643	-0.56258	0.0650759	-0.89218	0.0140205	-0.803426	-0.569254	-0.857677	-0.335536	-0.160679
TX000736	Pirimicarb	1	100	-0.780428	-0.443458	0.113866	-0.48165	-0.173676	-0.904871	-0.290305	-0.729051	-0.506687	-0.365934
TX000736	Pirimicarb	1	200	-0.769046	-0.398202	0.515842	-0.369099	-0.536444	-0.886765	-0.390986	-0.658239	-0.650843	0.0270152
TX000736	Pirimicarb	24	0.39	0.0624394	-0.0871191	-0.404728	0.471994	-0.112148	0.106533	-0.203119	-0.138644	0.713119	0.293921
TX000736	Pirimicarb	24	0.78	-0.0290898	-0.202918	-0.33553	0.334523	0.0453399	0.262224	-0.0835908	0.148053	0.749094	0.274349
TX000736	Pirimicarb	24	1.56	-0.13508	-0.32648	-0.151904	0.111786	0.207163	0.396269	-0.0392688	0.309704	0.733037	0.237148
TX000736	Pirimicarb	24	3.13	-0.146416	-0.326374	0.0125526	-0.0375029	0.266302	0.380455	-0.147186	0.227714	0.645784	0.216287
TX000736	Pirimicarb	24	6.25	-0.061361	-0.205559	0.0434343	0.022023	0.263611	0.209177	-0.278152	0.00952001	0.539098	0.25512
TX000736	Pirimicarb	24	12.5	-0.0101184	-0.140498	-0.0763641	0.175952	0.300728	-0.116057	-0.198526	-0.0828588	0.351475	0.318731
TX000736	Pirimicarb	24	25	-0.041577	-0.184016	-0.21302	0.256785	0.40425	-0.580376	0.0410121	-0.0647384	0.138667	0.328847
TX000736	Pirimicarb	24	50	-0.0480391	-0.192442	-0.224671	0.228814	0.43089	-1.09755	0.118236	0.0016811	-0.04549	0.262601
TX000736	Pirimicarb	24	100	0.0154912	-0.107267	-0.125739	0.156328	0.362758	-1.52287	0.128081	0.162305	-0.129349	0.194648
TX000736	Pirimicarb	24	200	0.0587845	0.000481672	-0.00386289	0.0655079	0.171641	-1.82425	0.343364	0.357805	-0.192657	0.211089
TX000736	Pirimicarb	72	0.39	0.719198	0.909622	-0.00352936	0.889627	-0.0928285	-0.000779268	-1.25449	-0.221894	-0.160757	0.165477
TX000736	Pirimicarb	72	0.78	0.773081	1.03305	-0.0394902	0.875058	0.0338834	-0.169571	-0.917929	-0.117375	-0.073813	0.0971488
TX000736	Pirimicarb	72	1.56	0.829399	1.19313	-0.0877248	0.868393	0.0825424	-0.312066	-0.46838	-0.0331668	0.023838	0.0305181
TX000736	Pirimicarb	72	3.13	0.890736	1.33385	-0.0960939	0.910431	0.011867	-0.311464	-0.125992	0.0251121	0.0550224	0.0211051
TX000736	Pirimicarb	72	6.25	0.945444	1.41781	-0.0407754	0.984742	-0.0779049	-0.413011	0.0325799	0.0623886	-0.0782978	0.0702542
TX000736	Pirimicarb	72	12.5	0.945252	1.39256	-0.0304957	1.00223	0.120345	-0.542686	0.186374	0.0461941	-0.115192	0.0755574
TX000736	Pirimicarb	72	25	0.877355	1.26835	-0.0960939	0.923567	0.647873	-0.537861	0.485585	0.0221669	0.166771	-0.0202264
TX000736	Pirimicarb	72	50	0.756409	1.05511	-0.20189	0.791989	1.07902	-0.276319	0.739058	0.0197553	0.558265	-0.127742
[truncated: 20,842 more rows]

## Sheet: Excel Table S2-info
Excel Table 2. Perturbations of the HepG2 system produced by 967 chemicals across 10 endpoints, 10 concentrations and different time points.
Description of fields
column	desc
hchem_id	ToxCast chemical identifier
chem_name	Chemical name
timeh	time [hours]
conc	Concentration [10-6 Mole]
p53	log2(FC) for p53 activation
SK	log2(FC) for c-Jun activation
OS	log2(FC) for oxidative stress
Mt	log2(FC) for microtubules
MM	log2(FC) for mitochondrial mass
MMP	log2(FC) for mitochondrial membrane potential
MA	log2(FC) for mitotic arrest
CCA	log2(FC) for cell cycle arrest
NS	log2(FC) for nuclear size
CN	log2(FC) for cell number
Abbreviations:
FC	Fold change (see Methods)
