# Supplementary material for: Using ToxCast™ Data to Reconstruct Dynamic Cell State Trajectories and Estimate Toxicological Points of Departure
Source: Environ Health Perspect. 2015 Oct 16;124(7):910–9. doi: 10.1289/ehp.1409029 (PMC4937847; doi:10.1289/ehp.1409029)
Supplement: (4.3 MB) ZIP [file ehp.1409029.s002.acco.zip › ehp.1409029.s003.acco.xls]

## Sheet: Excel Table S3
Excel Table S3. The HepG2 system tipping points and critical concentration (Ccr) analysis for all 967 chemicals at 72 h.
hchem_id	chem_name	chem_casrn	tip_pt_pcnt	C_crit_mn	C_crit_sd	traj_analysis
TX001601	Niclosamide	50-65-7	0.46			uncertain
TX001603	S-Bioallethrin	28434-00-6	0.86	296.205	241.753	tipping point
TX001604	Bendiocarb	22781-23-3	1	51.32	4.15331	tipping point
TX001606	Coumaphos	56-72-4	0.6			uncertain
TX008381	Methimazole	60-56-0	0.3			uncertain
TX001608	Dichlorvos	62-73-7	0.24			uncertain
TX003375	2-Methyl-5-nitroaniline	99-55-8	0		0	recovered
TX006189	1-[cis-1-(3-ethoxyphenyl)-4-methylcyclohexyl]-4-phenylpiperazine methanesulfonate (1:1)	NOCAS_47299	0.22			uncertain
TX003540	Boric acid	10043-35-3	0.64			uncertain
TX006143	Darbufelone mesylate	139340-56-0	0.34			uncertain
TX003934	L-Tartaric acid	87-69-4	0.92	260.805	143.795	tipping point
TX003421	Dimethyl terephthalate	120-61-6	0.04	1.47911	0	recovered
TX006147	Ingliforib	186392-65-4	1	112.867	17.3047	tipping point
TX006146	(2S3S)-N-[2-methoxy-5-(trifluoromethoxy)benzyl]-2-phenylpiperidin-3-amine	145742-28-5	0.12	1.92254	0.438696	recovered
TX006145	Fandosentan potassium salt	221246-12-4	1	14.6643	2.46277	tipping point
TX006144	N-[(3R)-9-methyl-4-oxo-1-phenyl-3467-tetrahydro[14]diazepino[671-hi]indol-3-yl]pyridine-4-carboxamide	NOCAS_47248	0		0	recovered
TX003836	Catechol	120-80-9	0.52			uncertain
TX000744	Vinclozolin	50471-44-8	0.74			uncertain
TX003786	3-Buten-2-one 3-methyl-4-(266-trimethyl-2-cyclohexen-1-yl)-	127-51-5	0.16	516.244	252.457	recovered
TX000742	Fluroxypyr	69377-81-7	0.44			uncertain
TX000740	Tepraloxydim	149979-41-9	0.8	32.9048	5.06102	tipping point
TX004405	4-Methylaniline	106-49-0	0.94	17.0923	8.53399	tipping point
TX001694	2-Ethyl-1-hexanol	104-76-7	0.1	11.698	0.265088	recovered
TX008780	Isoeugenol	97-54-1	0.28			uncertain
TX001274	12-Propylene glycol	57-55-6	0.34			uncertain
TX008020	Fomesafen	72178-02-0	0.96	2.69336	0.495266	tipping point
TX008788	Dipentyl phthalate	131-18-0	0.86	12.378	4.32463	tipping point
TX004409	Diethyl sulfate	64-67-5	0		0	recovered
TX001045	Triethyl citrate	77-93-0	0.98	69.704	30.1093	tipping point
TX001275	3-Nitrotoluene	99-08-1	0		0	recovered
TX006745	Butam	35256-85-0	0		0	recovered
TX010090	Didecyldimethylammonium chloride	7173-51-5	0.62			uncertain
TX003437	12-Phenylenediamine	95-54-5	0.06	1.13093	0.02436	recovered
TX006963	Hexadecane	544-76-3	0		0	recovered
TX003149	Dimethyl glutarate	1119-40-0	1	71.3523	6.94354	tipping point
TX003185	4-Nitrophenol	100-02-7	0.02	831.764	0	recovered
TX005875	Tolazamide	1156-19-0	0.84	32.9252	9.3077	tipping point
TX001426	Prallethrin	23031-36-9	0.46			uncertain
TX002261	Propyl gallate	121-79-9	0.02	0.870964	0	recovered
TX007698	N-Ethyl-3-methylaniline	102-27-2	0.16	1.22538	0.866372	recovered
TX000838	Ethofumesate	26225-79-6	0.72			uncertain
TX005545	Resmethrin	10453-86-8	0.8	8.53994	1.63466	tipping point
TX000834	Pyraclostrobin	175013-18-0	0.86	1.10157	0.45331	tipping point
TX000832	Anilazine	101-05-3	0		0	recovered
TX000934	Oxadiazon	19666-30-9	1	17.7477	1.19056	tipping point
TX007264	Quercetin	117-39-5	0		0	recovered
TX006253	(3S)-3-(2-methylpyrimidin-5-yl)-9-(5678-tetrahydro-18-naphthyridin-2-yl)nonanoic acid	NOCAS_47333	0		0	recovered
TX000932	Tralkoxydim	87820-88-0	0.12	414.447	162.161	recovered
TX000713	Abamectin	71751-41-2	0		0	recovered
TX002496	Tannic acid	1401-55-4	1	8.90557	1.76838	tipping point
TX000939	Rotenone	83-79-4	0.48			uncertain
TX009000	Octamethylcyclotetrasiloxane	556-67-2	0		0	recovered
TX006463	Phenobarbital sodium	57-30-7	0.28			uncertain
TX003499	24-Diaminotoluene	95-80-7	0.16	442.788	360.291	recovered
TX003497	2-Benzylideneoctanal	101-86-0	0.24			uncertain
TX001760	N-Phenyl-14-benzenediamine	101-54-2	0.76			uncertain
TX001589	Formetanate hydrochloride	23422-53-9	0.76			uncertain
TX005185	12-Benzenedicarboxaldehyde	643-79-8	0.98	6.25068	1.43215	tipping point
TX009225	Busulfan	55-98-1	0.96	1.50975	0.714425	tipping point
TX007282	Triphenyl phosphate	115-86-6	0.4			uncertain
TX000712	Quinclorac	84087-01-4	0.04	1.65959	0	recovered
TX007284	1245-Tetrachlorobenzene	95-94-3	0		0	recovered
TX001552	Dimethyl phthalate	131-11-3	0.04	1047.13	0	recovered
TX002425	Dodecyltrimethylammonium chloride	112-00-5	0.28			uncertain
TX003697	Thiabendazole	148-79-8	0.96	11.2632	2.97738	tipping point
TX003698	Chlorothalonil	1897-45-6	0.94	67.4653	12.9033	tipping point
TX002429	4-Hexylresorcinol	136-77-6	1	105.688	169.046	tipping point
TX000997	Fluometuron	2164-17-2	0.1	3.99428	0.923332	recovered
TX000848	Diuron	330-54-1	0.56			uncertain
TX008321	23-Dinitrotoluene	602-01-7	0.98	15.7779	5.25433	tipping point
TX001557	Propargite	2312-35-8	0.76			uncertain
TX002581	4-(Butan-2-yl)phenol	99-71-8	0.1	40.738	0	recovered
TX006245	(1R)-1-[(ethoxycarbonyl)oxy]ethyl 1-{[5-(5-chlorothiophen-2-yl)-12-oxazol-3-yl]methyl}-2-{[1-(propan-2-yl)piperidin-4-yl]carbamoyl}-1H-indole-5-carboxylate hydrochloride	NOCAS_47377	0.66			uncertain
TX000840	Bromacil	314-40-9	0		0	recovered
TX000842	Ethalfluralin	55283-68-6	0.9	28.7592	12.6081	tipping point
TX009196	33\'-Dimethoxybenzidine dihydrochloride	20325-40-0	0.3			uncertain
TX000845	Etridiazole	2593-15-9	0.64			uncertain
TX005260	Diphenyl isophthalate	744-45-6	1	21.373	1.80418	tipping point
TX005146	Diethyl phthalate	84-66-2	1	46.5023	9.6136	tipping point
TX006205	Troglitazone	97322-87-7	0.68			uncertain
TX006206	1-[(3S)-6-(benzyloxy)-23-dihydro-1-benzofuran-3-yl]-1-hydroxyurea	139149-55-6	0.12	196.817	85.8064	recovered
TX006207	Farglitazar	196808-45-4	1	16.5733	1.34817	tipping point
TX006200	(1\'-ethyl-67-dihydro-5H-spiro[furo[23-f]indole-34\'-piperidin]-5-yl)[2\'-methyl-4\'-(5-methyl-134-oxadiazol-2-yl)biphenyl-4-yl]methanone hydrochloride	180084-01-9	0.58			uncertain
TX006201	Carabersat	184653-84-7	0.72			uncertain
TX006202	(2E)-3-(4-fluorophenyl)-N-(4-{2-[7-(5-methyl-124-oxadiazol-3-yl)-1245-tetrahydro-3H-3-benzazepin-3-yl]ethyl}cyclohexyl)prop-2-enamide hydrochloride	NOCAS_47325	0.04	2.82511	0.194842	recovered
TX005141	Sorbic acid	110-44-1	0.96	18.2341	3.88742	tipping point
TX006208	N-ethyl-3-methyl-N-(propan-2-yl)-5-{[(2S)-2-(pyridin-4-ylamino)propyl]oxy}benzamide 4-methylbenzenesulfonate	263553-33-9	0.96	210.27	401.942	tipping point
TX006209	N2-[4-cyano-3-(trifluoromethyl)phenyl]-N2-(222-trifluoroethyl)glycinamide	864283-48-7	0.68			uncertain
TX004584	NNN-Trimethyl(oxiran-2-yl)methanaminium chloride	3033-77-0	1	10.4718	0.84416	tipping point
TX003171	Dimethylcarbamoyl chloride	79-44-7	0.58			uncertain
TX001394	2-Chlorotoluene	95-49-8	0.02	30.1995	0	recovered
TV000151	Metsulfuron-methyl	74223-64-6	1	53.6161	11.4575	tipping point
TX008510	Anthralin	1143-38-0	0.16	4.59247	1.27454	recovered
TX002846	Imazapic	104098-48-8	1	5.69754	2.49461	tipping point
TX002844	2-Phenylphenol	90-43-7	0.04	194.984	0	recovered
TX009826	Chlordane	57-74-9	0.54			uncertain
TX002842	Clofentezine	74115-24-5	0.26			uncertain
TX009459	Di(2-ethylhexyl) adipate	103-23-1	0.84	80.8379	25.5832	tipping point
TX001907	NN-Dimethylformamide	68-12-2	0.72			uncertain
TX000973	Pyriproxyfen	95737-68-1	1	17.9745	3.62242	tipping point
TX005080	44\x924"-Ethane-111-triyltriphenol	27955-94-8	1	28.7702	4.36092	tipping point
TX005086	Triamcinolone	124-94-7	0.76			uncertain
TX000695	Diazinon	333-41-5	0.84	163.352	132.512	tipping point
TX004224	Caprolactam	105-60-2	0.24			uncertain
TX008213	Butyryl trihexyl citrate	82469-79-2	1	137.423	90.5087	tipping point
TX001307	Methylparaben	99-76-3	1	37.6566	6.17955	tipping point
TX009759	Fluconazole	86386-73-4	0.3			uncertain
TX008217	Diethylene glycol dibenzoate	120-55-8	0		0	recovered
TX004359	Allura red	25956-17-6	0.02	37.1535	0	recovered
TX002289	Dimethyl succinate	106-65-0	0.22			uncertain
TX007739	FD&C Blue no. 1	3844-45-9	1	10.0471	2.52676	tipping point
TX006849	Triclocarban	101-20-2	0.22			uncertain
TX005644	Chlorendic acid	115-28-6	0.86	15.448	2.87699	tipping point
TX000822	Imazethapyr	81335-77-5	1	6.02708	2.1199	tipping point
TX008357	Indium arsenide	1303-11-3	0		0	recovered
TX002283	NN-Dimethyloctylamine	7378-99-6	0		0	recovered
TX007737	Erythromycin	114-07-8	0.1	98.4566	48.0764	recovered
TX006149	N-benzyl-6-ethoxy-4-oxo-14-dihydro-15-naphthyridine-3-carboxamide	220860-50-4	1	7.98843	3.19699	tipping point
TX000986	Asulam	3337-71-1	1	33.1618	8.3887	tipping point
TX000982	Monobutyl phthalate	131-70-4	0		0	recovered
TX000988	Phenoxyethanol	122-99-6	1	44.3806	1.31305	tipping point
TX009910	Mirex	2385-85-5	0.02	5.88844	0	recovered
TX009912	Bis(2-ethylhexyl) terephthalate	6422-86-2	1	5.02293	1.37773	tipping point
TX002723	Endothal	145-73-3	0.74			uncertain
TX009851	Acenaphthylene	208-96-8	0.14	481.875	264.217	recovered
TX003077	Dimethyl adipate	627-93-0	0.74			uncertain
TX009855	Chloramben	133-90-4	0.3			uncertain
TX011617	Carbofuran	1563-66-2	1	6.17039	0.782035	tipping point
TX002120	24-Dimethylphenol	105-67-9	0.02	5.01187	0	recovered
TX011614	Heptachlor epoxide	1024-57-3	0		0	recovered
TX011613	N-(Butan-2-yl)-1-(2-chlorophenyl)-N-methylisoquinoline-3-carboxamide	85532-75-8	0		0	recovered
TX011611	Flufenpyr-ethyl	188489-07-8	0		0	recovered
TX011610	Trifloxysulfuron-sodium	199119-58-9	0.24			uncertain
TX002129	Hexanedioic acid	124-04-9	0.96	106.599	250.819	tipping point
TX002641	24-Bis(2-methylbutan-2-yl)phenol	120-95-6	0.02	3.54813	0	recovered
TX001411	Forchlorfenuron	68157-60-8	0		0	recovered
TX001412	Fipronil	120068-37-3	0.2	5.64906	0.908473	recovered
TX001003	Propetamphos	31218-83-4	0.82	119.522	157.136	tipping point
TX001415	Chlorpyrifos oxon	5598-15-2	0.98	42.6199	23.3176	tipping point
TX001001	Thiophanate-methyl	23564-05-8	0		0	recovered
TX001417	Fludioxonil	131341-86-1	0.02	0.794328	0	recovered
TX001418	Dicrotophos	141-66-2	1	88.223	164.017	tipping point
TX001419	Butafenacil	134605-64-4	0.82	2.99793	4.77515	tipping point
TX010355	Perfluorodecanoic acid	335-76-2	1	17.8846	4.70686	tipping point
TX002200	4-Chloro-3-methylphenol	59-50-7	0		0	recovered
TX010357	1H1H2H2H-Perfluorooctyl iodide	2043-57-4	0		0	recovered
TX001735	Pentachlorophenol	87-86-5	0.88	18.6934	7.58955	tipping point
TX003998	26-Dimethylphenol	576-26-1	0		0	recovered
TX002345	Diisobutyl adipate	141-04-8	0.26			uncertain
TX003307	Pentachloropyridine	2176-62-7	0.4			uncertain
TX003305	Tripropylene glycol monomethyl ether	25498-49-1	0.18	5.08317	0.592723	recovered
TX010403	Tris(2-ethylhexyl) trimellitate	3319-31-1	0.6			uncertain
TX008876	Isoproterenol hydrochloride	51-30-9	0.72			uncertain
TX003309	Sodium benzoate	532-32-1	0.28			uncertain
TX003513	Acrylamide	79-06-1	1	76.363	11.2484	tipping point
TX003515	Aspirin	50-78-2	0.2	1.65093	0.353625	recovered
TX003906	4-Aminoazobenzene	60-09-3	1	3.16351	0.461692	tipping point
TX003439	Dimethyl malonate	108-59-8	0		0	recovered
TX000736	Pirimicarb	23103-98-2	0		0	recovered
TX000734	Hexythiazox	78587-05-0	0.56			uncertain
TX000732	Spiroxamine	118134-30-8	0.18	3.24298	0.386379	recovered
TX001698	Tributylamine	102-82-9	0.22			uncertain
TX000730	Thiamethoxam	153719-23-4	0.76			uncertain
TX001640	Butylparaben	94-26-8	0.06	11.8517	4.57474	recovered
TX000738	Imidacloprid	138261-41-3	0.6			uncertain
TX002784	Thymol	89-83-8	0.2	398.568	130.848	recovered
TX002545	2-(2-Butoxyethoxy)ethanol	112-34-5	0.82	140.065	44.2897	tipping point
TX003962	Nitrilotriacetic acid	139-13-9	0.8	144.52	200.585	tipping point
TX005510	Sucrose	57-50-1	0		0	recovered
TX002233	Coumarin	91-64-5	0.78			uncertain
TX005131	Benzotrichloride	98-07-7	1	14.1372	3.03188	tipping point
TX009316	Dapsone	80-08-0	0.86	22.5451	4.21523	tipping point
TX002331	Ethyl butyrate	105-54-4	0.18	4.1303	1.59261	recovered
TX000969	Fenbuconazole	114369-43-6	0.32			uncertain
TX003395	Geraniol	106-24-1	0.62			uncertain
TX000801	Acetamiprid	135410-20-7	0.72			uncertain
TX006216	6-chloro-2-phenyl-88a-dihydro-3aH-indeno[12-d][13]thiazol-3a-ol	NOCAS_47338	0.58			uncertain
TX000789	Spirodiclofen	148477-71-8	0		0	recovered
TX002339	13-Propane sultone	1120-71-4	0.82	2.67188	3.54464	tipping point
TX006228	Ilepatril	473289-62-2	0.82	61.6036	18.0891	tipping point
TX000967	Linuron	330-55-2	0.38			uncertain
TX000809	Clothianidin	210880-92-5	0.56			uncertain
TX007252	123-Trichlorobenzene	87-61-6	0.94	300.814	1185.54	tipping point
TX005873	5-Chloro-2-methyl-3(2H)-isothiazolone	26172-55-4	0.92	15.4278	6.07601	tipping point
TX009070	Rifampicin	13292-46-1	0.86	14.328	3.26196	tipping point
TX006959	Phenolphthalein	77-09-8	0.48			uncertain
TX006211	(2-ethyl-4-{[(4-{[4-(4-methoxyphenyl)piperazin-1-yl]methyl}-2-[4-(trifluoromethyl)phenyl]-13-thiazol-5-yl)methyl]sulfanyl}phenoxy)acetic acid	444610-91-7	0.62			uncertain
TX009258	Benzofuran	271-89-6	0.04	0.501187	0	recovered
TX009310	Methyl octanoate	111-11-5	0.02	169.824	0	recovered
TX006953	Octabenzone	1843-05-6	0.98	19.4742	4.17269	tipping point
TX001865	Urea	57-13-6	0		0	recovered
TX005106	Disulfiram	97-77-8	0.26			uncertain
TX010282	Sodium saccharin hydrate	82385-42-0	0.42			uncertain
TX001920	Phenol	108-95-2	0.28			uncertain
TX011211	Dicyclohexyl disulfide	2550-40-5	0.96	5.14554	1.90501	tipping point
TX000803	Fenamidone	161326-34-7	1	20.3223	1.62319	tipping point
TX009382	Octadecanoic acid	57-11-4	1	8.45104	1.41239	tipping point
TX003161	Decanoic acid	334-48-5	0		0	recovered
TX004202	Sodium dimethyldithiocarbamate	128-04-1	0		0	recovered
TX005215	Benzidine	92-87-5	0.12	964.503	584.314	recovered
TX005199	Trichloroacetic acid	76-03-9	0.02	4.0738	0	recovered
TX005210	4-Butyrolactone	96-48-0	0.32			uncertain
TX007255	Methenamine	100-97-0	0.56			uncertain
TX006925	Michler\'s ketone	90-94-8	0.18	1.96103	0.604679	recovered
TX006252	N-(5-fluoro-3-methyl-1H-indol-1-yl)-4-methyl-2-(pyridin-2-yl)pyrimidine-5-carboxamide	1068967-96-3	0.02	3.54813	0	recovered
TV000376	Metiram-zinc	9006-42-2	0.06	3.01565	1.06308	recovered
TX006250	N-[1-{2-[(2R)-2-(34-dichlorophenyl)-5-oxo-4-phenylmorpholin-2-yl]ethyl}-4-(3-fluorophenyl)piperidin-4-yl]acetamide butanedioate	NOCAS_47387	0.48			uncertain
TX009779	Genistein	446-72-0	0.7			uncertain
TX006256	sodium 3-(4-{[1-(3-ethoxyphenyl)-2-(4-methylphenyl)-1H-imidazol-4-yl]carbonyl}piperazin-1-yl)naphthalene-1-carboxylate	1061517-62-1	0		0	recovered
TX005193	34-Dimethylphenol	95-65-8	0		0	recovered
TV000373	Prohexadione-calcium	127277-53-6	0.98	21.6335	4.47155	tipping point
TX000906	(Z,E)-Fenpyroximate	111812-58-9	0.42			uncertain
TX000966	Bifenthrin	82657-04-3	0.18	42.7719	70.0497	recovered
TX003702	2,4-Dichlorophenoxyacetic acid (2,4-D)	94-75-7	1	23.345	5.64115	tipping point
TX003700	Dichloran	99-30-9	0.4			uncertain
TX008379	Warfarin	81-81-2	0		0	recovered
TX000965	Carboxin	5234-68-4	0.34			uncertain
TX003708	Maleic hydrazide	123-33-1	0.22			uncertain
TX001594	Profenofos	41198-08-7	0.3			uncertain
TX002769	Kepone	143-50-0	0.82	202.146	83.3147	tipping point
TX001592	Parathion	56-38-2	1	39.9258	7.69859	tipping point
TX001450	Ethylenethiourea	96-45-7	0		0	recovered
TX001598	Emamectin benzoate	155569-91-8	0.2	102.634	121.826	recovered
TX002765	N-Methyl-2-pyrrolidone	872-50-4	1	136.834	20.156	tipping point
TX008552	34-Dichloronitrobenzene	99-54-7	0.08	27.4537	15.3358	recovered
TX005994	Dinoseb	88-85-7	1	5.73565	0.814814	tipping point
TX002809	Butylate	2008-41-5	0		0	recovered
TX008224	Pentane-15-diyl dibenzoate	6624-73-3	0.98	101.878	421.677	tipping point
TX005859	Bisphenol B	77-40-7	0.8	11.5548	1.31862	tipping point
TX001355	2-Methoxy-5-methylaniline	120-71-8	1	21.5136	2.58457	tipping point
TX005992	Benodanil	15310-01-7	0		0	recovered
TX002802	Dimethenamid	87674-68-8	0		0	recovered
TX008650	Sulfasalazine	599-79-1	0.02	3.38844	0	recovered
TX008558	Flutamide	13311-84-7	0.68			uncertain
TX004278	Ethanolamine	141-43-5	0		0	recovered
TX002806	Difenzoquat metilsulfate	43222-48-6	0.08	15.7522	4.33586	recovered
TX002804	MGK	113-48-4	1	40.6604	23.3885	tipping point
TX002805	Clopyralid-olamine	57754-85-5	0.44			uncertain
TX003347	4-Nitrobenzoic acid	62-23-7	0.38			uncertain
TX003345	44\'-Methylenebis(NN-dimethylaniline)	101-61-1	0.84	1.93317	1.09099	tipping point
TX001572	Fentin	76-87-9	0.42			uncertain
TX001571	Chloroneb	2675-77-6	0		0	recovered
TX001570	Cacodylic acid	75-60-5	1	10.6873	2.75218	tipping point
TX001577	Flumetsulam	98967-40-9	1	39.7648	2.49942	tipping point
TX001914	33\'-Dimethoxybenzidine	119-90-4	0		0	recovered
TX009922	Dodecylbenzene sulfonate triethanolamine (1:1)	27323-41-7	1	52.7017	59.3666	tipping point
TX005976	12-Dinitrobenzene	528-29-0	1	5.80085	2.16064	tipping point
TX006176	N-[(3R)-1-azabicyclo[2.2.2]oct-3-yl]-23-dihydro-14-benzodioxine-6-carboxamide	527680-56-4	0.8	218.528	101.439	tipping point
TX000773	Buprofezin	69327-76-0	0.66			uncertain
TX006174	(1aR7bS)-5-({[(2S3S6S)-6-ethyl-2-phenylpiperidin-3-yl]amino}methyl)-6-methoxy-3-methyl-11a37b-tetrahydro-2H-cyclopropa[c]quinolin-2-one	368832-42-2	0.96	22.2522	2.78263	tipping point
TX000771	Myclobutanil	88671-89-0	0.94	13.0144	2.63323	tipping point
TX006172	3-pyridinecarboxamide 2-(213-benzoxadiazol-5-yloxy)-N-[[4-(1-hydroxy-1-methylethyl)phenyl]methyl]-	353280-07-6	1	196.812	95.2917	tipping point
TX000777	Fluazinam	79622-59-6	0.7			uncertain
TX006170	propan-2-yl (2R4S)-4-{acetyl[35-bis(trifluoromethyl)benzyl]amino}-2-ethyl-6-(trifluoromethyl)-34-dihydroquinoline-1(2H)-carboxylate	261947-38-0	0.9	81.7896	59.4463	tipping point
TX003411	Methyl salicylate	119-36-8	0.92	64.6406	13.5231	tipping point
TX002111	Acetophenone	98-86-2	1	76.7944	11.1387	tipping point
TX000779	Cyprodinil	121552-61-2	0.88	9.2303	3.40761	tipping point
TX006178	67-dichloro-5-[3-(methoxymethyl)-5-(1-oxidopyridin-3-yl)-4H-124-triazol-4-yl]-14-dihydroquinoxaline-23-dione	197077-55-7	0.66			uncertain
TX001686	14-Dichlorobenzene	106-46-7	0.22			uncertain
TX004417	Furfural	98-01-1	0.92	11.1916	2.21358	tipping point
TX001446	Triflumizole	68694-11-1	0.24			uncertain
TX000824	Folpet	133-07-3	0.04	14.7911	0	recovered
TX004419	Benzal chloride	98-87-3	1	18.1017	5.12645	tipping point
TX000908	Triadimefon	43121-43-3	0.66			uncertain
TX000799	Malaoxon	1634-78-2	0.98	35.0118	8.47829	tipping point
TX007190	12-Diphenylhydrazine	122-66-7	1	13.7215	2.59894	tipping point
TX010369	Diphenhydramine hydrochloride	147-24-0	1	20.3466	3.98156	tipping point
TX000657	Quinoxyfen	124495-18-7	0.42			uncertain
TX002508	tert-Butylhydroquinone	1948-33-0	0.12	1.06185	0.271809	recovered
TX001700	12-Dimethyl-3-nitrobenzene	83-41-0	1	25.092	4.98621	tipping point
TX001702	Ethylparaben	120-47-8	1	12.1024	0.559924	tipping point
TX000793	Metolachlor	51218-45-2	1	10.3004	0.565066	tipping point
TX001704	2-Methylphenol	95-48-7	0.26			uncertain
TX000795	Propyzamide	23950-58-5	0		0	recovered
TX001442	Indoxacarb	173584-44-6	0.8	47.4384	6.81516	tipping point
TX002275	246-Trimethylphenol	527-60-6	0.68			uncertain
TX001441	Fluazifop-P-butyl	79241-46-6	0.96	23.1294	4.05586	tipping point
TX007263	4-Nitroaniline	100-01-6	0.78			uncertain
TX001440	Methyl cellusolve	109-86-4	0.98	51.7675	8.26474	tipping point
TX002373	tert-Butyl perbenzoate	614-45-9	1	6.81108	0.66117	tipping point
TX007294	34-Diaminotoluene	496-72-0	1	27.6223	2.08663	tipping point
TX000926	Propiconazole	60207-90-1	0.46			uncertain
TX002359	Quinoline	91-22-5	0.12	1.09256	0.140565	recovered
TX005197	245-Trichlorophenol	95-95-4	0.66			uncertain
TX000922	Alachlor	15972-60-8	0.34			uncertain
TX000920	Trichlorfon	52-68-6	0.36			uncertain
TX000696	Fenpropathrin	39515-41-8	0.66			uncertain
TX009038	Dioctyl phthalate	117-84-0	0.74			uncertain
TX001434	Captan	133-06-2	0.38			uncertain
TX007182	Mercuric chloride	7487-94-7	0.54			uncertain
TX000928	Tebuthiuron	34014-18-1	0.18	9.19028	3.01689	recovered
TX007270	13-Dinitrobenzene	99-65-0	0.76			uncertain
TX003485	44\'-Methylenedianiline	101-77-9	0.88	403.406	314.454	tipping point
TX003365	Azinphos-methyl	86-50-0	0.48			uncertain
TX003295	Citric acid	77-92-9	1	97.9462	5.00756	tipping point
TX003958	25-Di-tert-butylbenzene-14-diol	88-58-4	0.8	2.6304	0.712104	tipping point
TX003896	Isopentyl butyrate	106-27-4	0.78			uncertain
TX009191	Potassium nonafluoro-1-butanesulfonate	29420-49-3	0.06	10.8192	5.51664	recovered
TX007335	Triethylene glycol dimethyl ether	112-49-2	0.86	19.0119	3.2876	tipping point
TX000894	Pymetrozine	123312-89-0	0		0	recovered
TX006913	33\'-Dimethylbenzidine	119-93-7	1	9.71224	3.56344	tipping point
TX002437	Sodium dehydroacetate	4418-26-2	1	152.449	85.3474	tipping point
TX006226	1\'-{2-[2-(34-dichlorophenyl)-4-(phenylcarbonyl)morpholin-2-yl]ethyl}-NN-dimethyl-14\'-bipiperidine-4\'-carboxamide hydrochloride	NOCAS_47353	0.7			uncertain
TX005739	Azathioprine	446-86-6	0		0	recovered
TX004824	Phorate	298-02-2	0.32			uncertain
TX003363	Butralin	33629-47-9	0.96	63.073	24.1012	tipping point
TV000189	Bensulfuron-methyl	83055-99-6	0.96	5.05788	2.81617	tipping point
TX006590	Diisopropyl methylphosphonate	1445-75-6	1	14.6868	2.05602	tipping point
TX003243	1-Dodecanol	112-53-8	1	28.112	6.50211	tipping point
TX002915	1-(Hydroxymethyl)-55-dimethylhydantoin	116-25-6	0.8	4.37091	3.31845	tipping point
TX000852	Dicamba	1918-00-9	1	15.0692	2.33712	tipping point
TX000856	Carbaryl	63-25-2	1	12.8193	0.449496	tipping point
TX000854	Oxytetracycline dihydrate	6153-64-6	0.82	1.18331	1.44381	tipping point
TX006217	3-(1-{2-[(2R)-4-benzoyl-2-(34-difluorophenyl)morpholin-2-yl]ethyl}-4-phenylpiperidin-4-yl)-11-dimethylurea hydrochloride (1:1)	181640-09-5	1	13.7682	4.75921	tipping point
TX007202	Docusate sodium	577-11-7	0.98	10.2	4.29872	tipping point
TX006215	disodium (5S6R7R)-5-(13-benzodioxol-5-yl)-2-butyl-7-{2-[(2S)-2-carboxylatopropyl]-4-methoxyphenyl}-67-dihydro-5H-cyclopenta[b]pyridine-6-carboxylate	331623-06-4	1	43.7675	6.85379	tipping point
TX006214	2\'6-difluoro-5\'-[3-(2-hydroxypropan-2-yl)imidazo[12-b][124]triazin-7-yl]biphenyl-2-carbonitrile	NOCAS_47330	0.02	1.77828	0	recovered
TX006213	potassium 5-carbamoyl-3-[5\'-fluoro-2\'-(22333-pentafluoropropoxy)biphenyl-3-yl]-124-triazol-1-ide hydrate	NOCAS_47328	1	6.87791	0.783851	tipping point
TX006212	N-[(1R3S4S)-3-{[4-(3-benzyl-1-ethyl-1H-pyrazol-5-yl)piperidin-1-yl]methyl}-4-(3-fluorophenyl)cyclopentyl]-N-methyl-D-valine	313994-79-5	1	19.4492	8.15421	tipping point
TX006606	Octyl gallate	1034-01-1	0.16	71.5216	42.2868	recovered
TX006210	2-[4-(4-fluorophenyl)-5-(2-phenoxypyrimidin-4-yl)-1H-imidazol-1-yl]propane-13-diol	219790-72-4	0.02	1.31826	0	recovered
TV000034	Foramsulfuron	173159-57-4	1	45.9149	37.6467	tipping point
TX006218	3-(1-{3-[(3S)-1-benzoyl-3-(34-dichlorophenyl)piperidin-3-yl]propyl}-4-phenylpiperidin-4-yl)-11-dimethylurea	264618-44-2	0		0	recovered
TX008660	C.I. Solvent yellow 14	842-07-9	0		0	recovered
TX007028	12-Benzisothiazolin-3-one	2634-33-5	0		0	recovered
TX008666	(2Z)-37-Dimethylocta-26-dien-1-ol	106-25-2	1	15.6391	3.959	tipping point
TX001913	24-Dichlorophenol	120-83-2	0.04	776.247	0	recovered
TX005808	Dimethoxane	828-00-2	0.98	4.83464	1.25612	tipping point
TX001830	2-Chlorophenol	95-57-8	0.82	3.66896	3.97378	tipping point
TX001916	135-Trimethylbenzene	108-67-8	0.06	15.6097	4.89218	recovered
TX007288	Sodium dodecylbenzenesulfonate	25155-30-0	0.94	12.0219	2.79554	tipping point
TX009695	N-Nitrosodiphenylamine	86-30-6	0.94	132.866	77.1181	tipping point
TX009691	Phenanthrene	85-01-8	0.42			uncertain
TX011594	Piperonyl butoxide	51-03-6	0.82	5.08364	3.52556	tipping point
TX011595	Azoxystrobin	131860-33-8	0.12	101.557	141.731	recovered
TX002917	4-tert-Butylphenol	98-54-4	0.86	1.93962	1.19193	tipping point
TX011590	Ethoprop	13194-48-4	0.14	27.6005	38.9583	recovered
TX011591	Perfluorooctane sulfonic acid	1763-23-1	0.22			uncertain
TX011592	Diethylhexyl phthalate	117-81-7	0.98	76.9296	28.43	tipping point
TX011593	Flutolanil	66332-96-5	0.96	93.8593	242.976	tipping point
TX001549	Propazine	139-40-2	0.18	120.537	44.367	recovered
TX001311	Caffeine	58-08-2	0		0	recovered
TX001583	Pyridaben	96489-71-3	1	2.88474	0.10822	tipping point
TX002299	Myrcene	123-35-3	0.6			uncertain
TX008616	2-(Hydroxymethyl)-2-nitro-13-propanediol	126-11-4	1	4.58328	1.03853	tipping point
TX007708	Bis(2-chloroethyl) ether	111-44-4	1	11.6031	4.72463	tipping point
TX009639	Octhilinone	26530-20-1	0.2	72.6741	62.5932	recovered
TX009212	224-Trimethyl-13-pentanediol diisobutyrate	6846-50-0	0.16	7.58899	0.857378	recovered
TX009746	3\'-Azido-3\'-deoxythymidine	30516-87-1	0.8	3.31447	0.242529	tipping point
TX002297	NN4-Trimethylaniline	99-97-8	0		0	recovered
TX009741	44\'-Bipyridine	553-26-4	0.04	6.16595	0	recovered
TX002295	Pentanal	110-62-3	0.98	192.052	163.646	tipping point
TX001537	MCPA	94-74-6	0		0	recovered
TX001536	Propanil	709-98-8	0.82	378.074	193.02	tipping point
TX001535	Dichlorprop	120-36-5	0		0	recovered
TX001534	Simazine	122-34-9	0.12	22.8661	5.70699	recovered
TX001533	Ethephon	16672-87-0	0.92	66.4262	9.88794	tipping point
TX003876	10-Undecenoic acid	112-38-9	0.7			uncertain
TX003222	Monuron	150-68-5	0.38			uncertain
TX000704	Thidiazuron	51707-55-2	0.5			uncertain
TX003229	N-Methyldioctylamine	4455-26-9	0		0	recovered
TX001539	Bifenazate	149877-41-8	0.28			uncertain
TX001538	Tribufos	78-48-8	1	29.1803	2.85552	tipping point
TX006132	O-Ethyl O-(4-nitrophenyl) phenylphosphonothioate	2104-64-5	1	23.4542	1.26077	tipping point
TX006855	Methyldopa sesquihydrate	41372-08-1	1	12.5598	2.00634	tipping point
TX003433	Resorcinol	108-46-3	0.78			uncertain
TX006136	N-Nitrosodibutylamine	924-16-3	0.8	11.1156	3.23986	tipping point
TX000691	Diclofop-methyl	51338-27-3	0		0	recovered
TX011620	beta-123456-Hexachlorocyclohexane	319-85-7	0.14	4.13272	0.713384	recovered
TX011627	3-Hydroxyfluorene	6344-67-8	0		0	recovered
TX011624	Monobenzyl phthalate	2528-16-7	0.72			uncertain
TX011625	4-Aminofolic acid	54-62-6	0.92	42.2023	29.359	tipping point
TX010254	Oxytetracycline hydrochloride	2058-46-0	0		0	recovered
TX003562	Sulfluramid	4151-50-2	0.96	23.3826	2.83548	tipping point
TX001651	4-Nitrotoluene	99-99-0	0.04	104.713	0	recovered
TX011745	Trioctyl trimellitate	89-04-3	0.06	375.449	123.102	recovered
TX011744	Triisononyl trimellitate	53894-23-8	0.98	113.34	37.8723	tipping point
TX009216	24-Bis(1-methyl-1-phenylethyl)phenol	2772-45-4	0.28			uncertain
TX001031	Triphenyl phosphite	101-02-0	1	5.81282	1.74289	tipping point
TX004040	12-Dimethyl-4-nitrobenzene	99-51-4	0		0	recovered
TX001037	Fenaminosulf	140-56-7	1	17.2581	2.69174	tipping point
TX004042	Toluene-24-diisocyanate	584-84-9	0.86	5.84758	1.98866	tipping point
TX008618	Tamoxifen	10540-29-1	0.4			uncertain
TX001402	Famoxadone	131807-57-3	0.76			uncertain
TX001401	Methoxyfenozide	161050-58-4	0.3			uncertain
TX001406	Cyclanilide	113136-77-9	0.74			uncertain
TX001405	Flumioxazin	103361-09-7	0.16	27.0312	16.8799	recovered
TX001404	Novaluron	116714-46-6	0		0	recovered
TX001409	Carfentrazone-ethyl	128639-02-1	0.02	6.0256	0	recovered
TX001408	Dithiopyr	97886-45-8	0.74			uncertain
TX009763	Stavudine	3056-17-5	0.96	98.6594	213.418	tipping point
TX001745	Sodium azide	26628-22-8	0.04	195.812	17.9841	recovered
TX003091	Triacetin	102-76-1	0.02	5.01187	0	recovered
TX000888	Terbacil	5902-51-2	1	38.628	3.32661	tipping point
TX001623	Tebupirimfos	96182-53-5	0.34			uncertain
TX005798	17alpha-Ethinylestradiol	57-63-6	0.94	45.0471	9.42523	tipping point
TX000880	Cloprop	101-10-0	1	50.171	9.55264	tipping point
TX008169	Safrole	94-59-7	0.06	626.655	345.504	recovered
TX000882	2,2-Bis(4-hydroxyphenyl)-1,1,1-trichloroethane (HP	2971-36-0	0.78			uncertain
TX000698	Imazaquin	81335-37-7	0		0	recovered
TX008488	Benzo(b)fluoranthene	205-99-2	0		0	recovered
TX003251	2-Methoxy-5-nitroaniline	99-59-2	0.22			uncertain
TX003255	2-Butoxyethanol	111-76-2	1	67.3619	5.45234	tipping point
TX003699	Diphenylamine	122-39-4	0		0	recovered
TX005944	1-[3-(Triethoxysilyl)propyl]urea	23779-32-0	1	55.0336	113.776	tipping point
TX008486	Pentadecane	629-62-9	1	117.131	24.7109	tipping point
TX007216	6-Methyl-2-thiouracil	56-04-2	0		0	recovered
TX000683	Dimethomorph	110488-70-5	0.82	86.6024	49.0516	tipping point
TX006162	Besonprodil	253450-09-8	1	22.0949	3.41454	tipping point
TX000687	Acetochlor	34256-82-1	0.02	0.74131	0	recovered
TX000685	Aldicarb	116-06-3	0.68			uncertain
TX000721	Naled	300-76-5	0.52			uncertain
TX003405	1-Dodecyl-2-pyrrolidinone	2687-96-9	0.78			uncertain
TX000723	Paclobutrazol	76738-62-0	0.02	398.107	0	recovered
TX000689	Cyfluthrin	68359-37-5	0.66			uncertain
TX000725	Pyrimethanil	53112-28-0	0		0	recovered
TX006885	Nitrofen	1836-75-5	0.78			uncertain
TX008768	alpha-Cyclodextrin	10016-20-3	0.14	606.909	285.753	recovered
TX004467	Nicotine	54-11-5	0.96	14.7833	6.835	tipping point
TX000754	Cypermethrin	52315-07-8	0.04	33.1131	0	recovered
TX004463	Vernolate	1929-77-7	0.98	21.3823	2.68613	tipping point
TX009094	4-Vinyl-1-cyclohexene dioxide	106-87-6	0.9	38.5118	44.9974	tipping point
TX000669	Flusilazole	85509-19-9	0.94	22.3911	3.73742	tipping point
TX004594	Potassium perfluorohexanesulfonate	3871-99-6	0.76			uncertain
TX009773	Pioglitazone hydrochloride	112529-15-4	0.94	28.2108	4.57954	tipping point
TX006796	Carbendazim	10605-21-7	0.14	67.5425	47.1146	recovered
TX000661	Isoxaben	82558-50-7	1	14.0497	2.14184	tipping point
TX000663	Imazalil	35554-44-0	0		0	recovered
TX000665	Tebufenozide	112410-23-8	0.78			uncertain
TX001556	Theobromine	83-67-0	0.98	10.9203	8.34746	tipping point
TX000667	Hexaconazole	79983-71-4	0.02	158.489	0	recovered
TX005681	N-Methylacetamide	79-16-3	0.74			uncertain
TX010334	N-Ethylaniline	103-69-5	0.22			uncertain
TX006251	ethyl 4-(4-{[(2S)-2-hydroxy-3-{4-hydroxy-3-[(methylsulfonyl)amino]phenoxy}propyl]amino}cyclohexyl)benzoate hydrochloride	NOCAS_47389	0.48			uncertain
TX002579	4-(1133-Tetramethylbutyl)phenol	140-66-9	0.08	1.51823	0.115457	recovered
TX002088	Benzyl alcohol	100-51-6	1	5.95444	1.91654	tipping point
TX005440	Tributyltin methacrylate	2155-70-6	0.48			uncertain
TX002327	4-Hydroxy-3-methoxybenzaldehyde	121-33-5	0		0	recovered
TX000811	Imazamox	114311-32-9	0		0	recovered
TX003453	Sodium tetradecyl sulfate	1191-50-0	1	6.17194	1.07259	tipping point
TX006644	Haloperidol	52-86-8	0.48			uncertain
TX000957	Hexazinone	51235-04-2	0.98	17.3071	4.3849	tipping point
TX009148	Boscalid	188425-85-6	0.2	7.91222	9.18291	recovered
TX009149	Clorophene	120-32-1	0.74			uncertain
TX000952	Bentazone	25057-89-0	0.98	38.0106	11.721	tipping point
TX000953	Endosulfan	115-29-7	0.12	1.3627	1.72761	recovered
TX000951	Clodinafop-propargyl	105512-06-9	0		0	recovered
TX002553	Phenothiazine	92-84-2	0.52			uncertain
TX006255	15-anhydro-23-dideoxy-4-O-methyl-3-{[(1R3S)-3-(propan-2-yl)-3-{[3-(trifluoromethyl)-78-dihydro-16-naphthyridin-6(5H)-yl]carbonyl}cyclopentyl]ammonio}-D-erythro-pentitol 3-carboxypropanoate	851916-42-2	1	12.1334	1.30729	tipping point
TX006254	N-{trans-4-[(2R)-2-fluoro-2-(2-fluorophenyl)ethoxy]cyclohexyl}-5H-pyrazolo[34-d]pyrimidin-4-amine	NOCAS_47334	0.3			uncertain
TV000212	Oxasulfuron	144651-06-9	0		0	recovered
TX009711	4-Nonylphenol branched	84852-15-3	0.78			uncertain
TX006867	6-Thioguanine	154-42-7	0.04	346.737	0	recovered
TX001429	Tebufenpyrad	119168-77-3	0.58			uncertain
TX001435	Propamocarb hydrochloride	25606-41-1	1	36.2134	2.54225	tipping point
TX006863	Tamoxifen citrate	54965-24-1	0.26			uncertain
TX001815	4-Methylphenol	106-44-5	1	26.3045	4.63638	tipping point
TX001816	24-Dinitrophenol	51-28-5	1	7.44122	4.27222	tipping point
TX006947	55-Diphenylhydantoin	57-41-0	0.02	8.70964	0	recovered
TX006560	Carbosulfan	55285-14-8	0.3			uncertain
TX003417	1-Tridecanol	112-70-9	0.28			uncertain
TX002669	26-Di-tert-butylphenol	128-39-2	0.08	851.138	0	recovered
TX009268	FD&C yellow 5	1934-21-0	0.5			uncertain
TX006899	Clofibrate	637-07-0	0.06	17.5167	3.16658	recovered
TX003079	Dalapon	75-99-0	0		0	recovered
TX002215	26-Dimethylaniline	87-62-7	0.52			uncertain
TX010388	Endrin	72-20-8	0.16	2.96353	1.2149	recovered
TX000949	Permethrin	52645-53-1	0.32			uncertain
TX002921	Piperazine	110-85-0	0.06	218.444	54.582	recovered
TX002923	Pentyl acetate	628-63-7	0.96	352.84	412.399	tipping point
TX003073	pp\'-DDE	72-55-9	0.02	1.04713	0	recovered
TX007745	Diethyl butanedioate	123-25-1	0.64			uncertain
TX005164	13-Dichloro-55-dimethylhydantoin	118-52-5	0.28			uncertain
TX009641	Propylbenzene	103-65-1	0		0	recovered
TX008982	Triethylene glycol bis(2-ethylhexanoate)	94-28-0	0.98	15.2058	4.12316	tipping point
TX009761	Colchicine	64-86-8	0.76			uncertain
TX000977	Pyraflufen-ethyl	129630-19-9	0.58			uncertain
TX008534	Hydrochlorothiazide	58-93-5	0.92	4.50649	2.95112	tipping point
TX009643	3-Methylaniline	108-44-1	1	81.422	15.4054	tipping point
TV000138	Prosulfuron	94125-34-5	0.54			uncertain
TV000136	Rimsulfuron	122931-48-0	1	20.6302	3.67083	tipping point
TX009437	124-Trichlorobenzene	120-82-1	0		0	recovered
TX006203	4-chloro-2-fluoro-5-{[4-(3-fluorophenyl)-4-{2-[3-(2-methyl-1H-benzimidazol-1-yl)-8-azabicyclo[3.2.1]oct-8-yl]ethyl}piperidin-1-yl]carbonyl}-N-methylbenzenesulfonamide	NOCAS_47311	0.68			uncertain
TX002867	Acetaminophen	103-90-2	0.22			uncertain
TX003715	Cyanamide	420-04-2	1	8.52078	1.34373	tipping point
TX002193	4-Chlorotoluene	106-43-4	0.04	85.1138	0	recovered
TX003711	Dichlobenil	1194-65-6	0.92	75.8554	19.9688	tipping point
TX003710	Metribuzin	21087-64-9	0.7			uncertain
TX008810	trans-Retinoic acid	302-79-4	0		0	recovered
TX003758	Chlorthal-dimethyl	1861-32-1	0.02	3.0903	0	recovered
TX002151	Octanoic acid	124-07-2	0		0	recovered
TX007577	Butylbenzene	104-51-8	0.82	2.01845	0.146284	tipping point
TX001886	NN-Diethylethanolamine	100-37-8	0.28			uncertain
TX001882	NN-Dimethylaniline	121-69-7	0		0	recovered
TX001449	Thiram	137-26-8	0.62			uncertain
TX001447	Sulfentrazone	122836-35-5	0.7			uncertain
TX009649	NN-Diethylaniline	91-66-7	0.04	5.49541	0	recovered
TX000876	2,5-Pyridinedicarboxylic acid, dipropyl ester	136-45-8	0.28			uncertain
TX005060	Simvastatin	79902-63-9	0		0	recovered
TX001889	Cyclohexylamine	108-91-8	0.02	575.44	0	recovered
TX002751	1-Octanol	111-87-5	0		0	recovered
TX001366	Acenaphthene	83-32-9	0.52			uncertain
TX009328	4-Chlorobenzotrichloride	5216-25-1	0.02	1047.13	0	recovered
TX001360	25-Dimethylphenol	95-87-4	1	27.2816	2.29016	tipping point
TX000878	3-Iodo-2-propynylbutylcarbamate	55406-53-6	0.66			uncertain
TX002814	Cyazofamid	120116-88-3	0.84	10.3885	5.18217	tipping point
TX005845	Clotrimazole	23593-75-1	0.54			uncertain
TX009326	2479-Tetramethyl-5-decyne-47-diol	126-86-3	1	21.0053	63.9682	tipping point
TX001280	Naphthalene	91-20-3	0.12	63.596	8.40538	recovered
TX005664	pp\'-DDD	72-54-8	0.92	9.32538	2.21035	tipping point
TX000097	Benzyloctyl adipate	58394-64-2	0.26			uncertain
TX003357	44\'-Oxydianiline	101-80-4	1	4.88934	1.62856	tipping point
TX006984	Tebuconazole	107534-96-3	0.82	27.1666	12.3648	tipping point
TX003353	(E)-Anethole	4180-23-8	1	9.30402	1.60448	tipping point
TX008753	Tributyltin chloride	1461-22-9	0.36			uncertain
TX001546	Atrazine	1912-24-9	0.08	0.628538	0.462817	recovered
TX001547	Lindane	58-89-9	0.88	7.02824	3.1494	tipping point
TX001544	Quintozene	82-68-8	1	7.56451	1.87853	tipping point
TX003117	24-Di-tert-butylphenol	96-76-4	0.4			uncertain
TX001542	Diniconazole	83657-24-3	0.78			uncertain
TX001543	Thiodicarb	59669-26-0	0.86	8.38874e+06	3.0628e+07	tipping point
TX001540	Diclosulam	145701-21-9	0.92	46.6579	19.3919	tipping point
TX001541	Fluthiacet-methyl	117337-19-6	0.7			uncertain
TX006169	2-(4-fluorophenoxy)-N-[4-(2-hydroxypropan-2-yl)benzyl]pyridine-3-carboxamide	214535-77-0	0.82	21.4457	6.41536	tipping point
TX006168	Elzasonan	361343-19-3	0.4			uncertain
TX006981	Cumene hydroperoxide	80-15-9	0.58			uncertain
TX003564	Etofenprox	80844-07-1	0.98	8.32646	3.83733	tipping point
TX006161	sodium 5-({[5-methoxy-3-(propan-2-yloxy)-1-benzothiophen-2-yl]carbonyl}amino)tetrazol-1-ide	104795-68-8	0.48			uncertain
TX006160	(1R)-1-{4-[(2R6S)-4-(46-dimethyl-135-triazin-2-yl)-26-dimethylpiperazin-1-yl]pyrimidin-2-yl}ethanol	NOCAS_47267	1	180.45	67.5483	tipping point
TX006163	6-{2-[4-(12-benzothiazol-3-yl)piperazin-1-yl]ethyl}-448-trimethyl-34-dihydroquinolin-2(1H)-one methanesulfonate	676116-04-4	0.76			uncertain
TX001035	Citronellol	106-22-9	0.04	25.1189	0	recovered
TX006165	{4-[2-({2-hydroxy-2-[2-(trifluoromethyl)-13-thiazol-4-yl]ethyl}amino)propyl]phenoxy}acetic acid	113734-18-2	0.74			uncertain
TX006164	4-(3-{[4-(2-methyl-1H-imidazol-1-yl)phenyl]sulfanyl}phenyl)tetrahydro-2H-pyran-4-carboxamide methanesulfonate	249296-43-3	0		0	recovered
TX006167	N-{4-[(methylamino)methyl]phenyl}-4-oxo-4567-tetrahydro-1H-indole-3-carboxamide	194098-25-4	1	11.1298	0.913896	tipping point
TX006193	6-chloro-3-[(4-chlorothiophen-2-yl)carbonyl]-5-fluoro-2-oxo-23-dihydro-1H-indole-1-carboxamide	135080-03-4	0.72			uncertain
TX000765	Trifloxystrobin	141517-21-7	1	20.6246	1.41102	tipping point
TX000767	Flufenacet	142459-58-3	0.66			uncertain
TX001019	Methacrylamide	79-39-0	0		0	recovered
TX000761	Fenhexamid	126833-17-8	0.76			uncertain
TX000763	Oxamyl	23135-22-0	1	23.4671	2.07701	tipping point
TX008463	Heptachlor	76-44-8	0.86	7.63199	2.00233	tipping point
TX002103	2-Naphthylamine	91-59-8	0.12	774.776	192.025	recovered
TX000826	Flumetralin	62924-70-3	1	15.9286	1.33491	tipping point
TX003818	Perfluorononanoic acid	375-95-1	0.82	8.63868	1.93931	tipping point
TX004421	Perfluorohexanoic acid	307-24-4	1	201.284	64.8154	tipping point
TX000769	Propoxycarbazone-sodium	181274-15-7	0.76			uncertain
TX002104	124-Trimethylbenzene	95-63-6	1	14.3974	0.805884	tipping point
TX009320	Tris(2-ethylhexyl) phosphate	78-42-2	0.6			uncertain
TX001069	13-Dichlorobenzene	541-73-1	0		0	recovered
TX007272	Ziram	137-30-4	0.28			uncertain
TX002530	2-tert-Butyl-4-methoxyphenol	121-00-6	1	47.0044	10.0126	tipping point
TX002536	4-Methyl-2-pentanol	108-11-2	1	81.5012	30.869	tipping point
TX002605	22-Dibromo-3-nitrilopropionamide	10222-01-2	0.38			uncertain
TX000783	Thiobencarb	28249-77-6	0		0	recovered
TX001712	Decane	124-18-5	1	93.8192	16.7582	tipping point
TX000781	Fenoxaprop-ethyl	66441-23-4	0.76			uncertain
TX005026	Isooctyl acrylate	29590-42-9	0.8	29.4078	13.7541	tipping point
TX000787	Tetramethrin	7696-12-0	0		0	recovered
TX005078	159-Cyclododecatriene	4904-61-4	0.98	81.3348	7.96761	tipping point
TX000785	Difenoconazole	119446-68-3	0.94	5.35636	0.861417	tipping point
TX001714	Octanal	124-13-0	1	27.4053	1.68089	tipping point
TX000918	Maneb	12427-38-2	0		0	recovered
TX003323	Folic acid	59-30-3	0.28			uncertain
TX002089	2-Chloroacetophenone	532-27-4	0		0	recovered
TX002369	3-Pyridinecarbonitrile	100-54-9	0.02	199.526	0	recovered
TX003327	Sodium (2-pyridylthio)-N-oxide	3811-73-2	0.76			uncertain
TX000912	Trifluralin	1582-09-8	0.96	262.395	525.995	tipping point
TX005406	Aldicarb oxime	1646-75-9	0.16	394.457	119.978	recovered
TX000910	Benfluralin	1861-40-1	0.24			uncertain
TX004626	1122-Tetrahydroperfluoro-1-decanol	678-39-7	0.6			uncertain
TX010540	1-Hydroxypyrene	5315-79-7	0.84	185.162	123.978	tipping point
TX000914	Prometryn	7287-19-6	0		0	recovered
TX000944	Fenthion	55-38-9	0.94	136.171	399.969	tipping point
TX010423	Perfluoroheptanoic acid	375-85-9	0.76			uncertain
TX000947	Ametryn	834-12-8	0.2	14.1514	13.6551	recovered
TX002311	5-Heptyldihydro-2(3H)-furanone	104-67-6	0.84	3.2347	0.428075	tipping point
TX009029	1-Undecanol	112-42-5	0		0	recovered
TX010787	Pyrene	129-00-0	1	22.4935	7.38869	tipping point
TX000710	Bensulide	741-58-2	0		0	recovered
TX002811	Acibenzolar-S-Methyl	135158-54-2	0		0	recovered
TX006196	3-{4-[2-(5-methyl-2-phenyl-13-oxazol-4-yl)ethoxy]-1H-indol-1-yl}propanoic acid	501027-49-2	0.96	5.95858	1.21492	tipping point
TX006197	1-[(3S4R)-3-(biphenyl-4-ylmethyl)-4-hydroxy-34-dihydro-2H-chromen-7-yl]cyclopentanecarboxylic acid	158081-99-3	1	19.3559	3.77255	tipping point
TX006190	N-(123567-hexahydro-s-indacen-4-ylcarbamoyl)-4-(2-hydroxypropan-2-yl)furan-2-sulfonamide	210826-40-7	0		0	recovered
TX000715	Acephate	30560-19-1	0		0	recovered
TX006192	1-{(1S4R)-4-[3-(4-fluorophenoxy)phenoxy]cyclopent-2-en-1-yl}-1-hydroxyurea	179465-71-5	0.3			uncertain
TX000717	6-Deisopropylatrazine	1007-28-9	1	32.6652	15.8048	tipping point
TX000719	Chlorpyrifos-methyl	5598-13-0	0		0	recovered
TX006198	5-[2-methyl-3-(pyridin-3-yl)-1H-indol-1-yl]pentanoic acid	162706-14-1	0.2	635.987	261.055	recovered
TX006199	Aplaviroc hydrochloride	461023-63-2	0		0	recovered
TX004331	Dihexyl phthalate	84-75-3	0.98	11.2839	2.74225	tipping point
TX006301	Lovastatin	75330-75-5	0		0	recovered
TX000759	Butachlor	23184-66-9	0.98	2.53937	0.497764	tipping point
TX009590	Dipropylene glycol	25265-71-8	0.84	210.35	58.04	tipping point
TX002810	Molinate	2212-67-1	0.78			uncertain
TX001747	Sodium nitrite	7632-00-0	0.72			uncertain
TX002403	Geranyl acetate	105-87-3	1	71.2465	4.83931	tipping point
TX006179	1-[(3S)-4-[{[35-bis(trifluoromethyl)phenyl]carbonyl}(methyl)amino]-3-(34-dichlorophenyl)butyl]-4-cyclohexyl-1-azoniabicyclo[2.2.2]octane methanesulfonate	203942-49-8	0.7			uncertain
TX006295	Indomethacin	53-86-1	0.22			uncertain
TX002409	Tris(2-chloroethyl) phosphate	115-96-8	0.04	1.65959	0	recovered
TX002965	13-Benzenedicarboxylic acid	121-91-5	0.02	251.189	0	recovered
TX007214	Dieldrin	60-57-1	1	7.39331	1.57093	tipping point
TX006229	Surinabant	288104-79-0	0.48			uncertain
TX005241	Hexanoic acid	142-62-1	1	32.3772	14.095	tipping point
TX002963	55-Dimethylhydantoin	77-71-4	0.66			uncertain
TX008221	Dioctyl succinate	2432-87-3	0.8	119835	747233	tipping point
TX006222	N-[(1-{[2-(diethylamino)ethyl]amino}-7-methoxy-9-oxo-9H-thioxanthen-4-yl)methyl]formamide	155990-20-8	0.4			uncertain
TX000916	Fenitrothion	122-14-5	1	41.1862	3.45001	tipping point
TX006220	Cariporide mesylate (HOE642)	159138-81-5	1	147.253	136.403	tipping point
TX006221	(2S)-44-difluoro-1-{N-[8-(pyrimidin-2-yl)-8-azabicyclo[3.2.1]oct-3-yl]glycyl}pyrrolidine-2-carbonitrile	NOCAS_47346	0.06	462.485	280.308	recovered
TX000862	Cyromazine	66215-27-8	0.54			uncertain
TX006227	Trelanserin	189003-92-7	0.76			uncertain
TX006224	6-(5-{[(2S)-2-(4-fluorophenyl)-4-methylpiperazin-1-yl]methyl}furan-3-yl)-13-benzoxazol-2-ol hydrochloride hydrate	NOCAS_47349	1	9.38941	1.8797	tipping point
TX006225	Nalpha-[(3R)-3-(13-benzodioxol-5-yl)-3-{[(6-methoxynaphthalen-2-yl)sulfonyl]amino}propanoyl]-4-{[(2R6S)-26-dimethylpiperidin-1-yl]methyl}-N-methyl-N-propan-2-yl-D-phenylalaninamide hydrochloride	NOCAS_47351	0.54			uncertain
TV000002	Mesosulfuron-methyl	208465-21-8	0.3			uncertain
TX000884	Symclosene	87-90-1	0.1	16.1685	5.07758	recovered
TX002361	Dicumyl peroxide	80-43-3	0.38			uncertain
TX008556	Carminic acid	1260-17-9	1	15.5347	2.30103	tipping point
TX006756	Sodium 4-nitrophenolate	824-78-2	0.76			uncertain
TX007238	Benz(a)anthracene	56-55-3	0		0	recovered
TX005990	Dichloroacetic acid	79-43-6	1	51.1126	12.9366	tipping point
TX002825	Pirimiphos-methyl	29232-93-7	1	69.6759	19.0599	tipping point
TX008702	2-Amino-5-azotoluene	97-56-3	0.02	1.69824	0	recovered
TX003099	5-Fluorouracil	51-21-8	0		0	recovered
TX008226	Hexane-16-diyl dibenzoate	22915-73-7	0.2	187.611	329.233	recovered
TX002823	Tri-allate	2303-17-5	1	27.1835	19.9358	tipping point
TX006802	26-Dinitrotoluene	606-20-2	0		0	recovered
TX002985	Propylparaben	94-13-3	1	25.3578	1.22575	tipping point
TX001843	2-Nitrotoluene	88-72-2	0		0	recovered
TX001840	2-Ethoxyethanol	110-80-5	0		0	recovered
TX001847	Diethanolamine	111-42-2	0.94	1.71211	0.435264	tipping point
TX009687	Gentian violet	548-62-9	0.44			uncertain
TX001844	1-Chloro-4-nitrobenzene	100-00-5	0.06	5.73165	1.23784	recovered
TX009689	Fluorene	86-73-7	0		0	recovered
TX002325	Diethylene glycol	111-46-6	0		0	recovered
TX002838	Metam-sodium hydrate	6734-80-1	0.48			uncertain
TX011587	Triclosan	3380-34-5	0.22			uncertain
TX011586	Oryzalin	19044-88-3	0		0	recovered
TX011585	Triadimenol	55219-65-3	0.7			uncertain
TX011584	Phthalic acid, mono-2-ethylhexyl ester	4376-20-9	0.02	1.69824	0	recovered
TX011583	Methoxychlor	72-43-5	0.52			uncertain
TX011582	d-cis,trans-Allethrin	584-79-2	0.54			uncertain
TX011581	Triclopyr	55335-06-3	0.26			uncertain
TX011580	Cyproconazole	94361-06-5	0.08	0.721156	0.0349081	recovered
TX010054	Triethylene glycol diacetate	111-21-7	1	33.4134	3.60645	tipping point
TX003145	22-Bis(bromomethyl)-13-propanediol	3296-90-0	0.28			uncertain
TX010119	Celecoxib	169590-42-5	0.04	1.44544	0	recovered
TX011588	2,4-DB	94-82-6	0.36			uncertain
TX009701	2\'3\'-Dideoxyinosine	69655-05-6	0.86	67.4712	43.638	tipping point
TX008373	Retinol	68-26-8	0.02	12.3027	0	recovered
TX005621	Perfluorooctanesulfonamide	754-91-6	0.8	15.1554	5.89085	tipping point
TX005237	246-Trichlorophenol	88-06-2	1	8.85362	2.82004	tipping point
TX009757	Thalidomide	50-35-1	0.08	965.454	442.898	recovered
TX006537	Icaridin	119515-38-7	0.98	127.104	92.288	tipping point
TX006534	Fosthiazate	98886-44-3	1	44.241	6.07146	tipping point
TX006535	Milbemectin (mix of >70 percent Milbemycin A4 CAS	51596-11-3	0.4			uncertain
TX006533	TCMTB	21564-17-0	0.22			uncertain
TX009751	4-Androstene-317-dione	63-05-8	0.98	14.8223	3.9354	tipping point
TX000814	Cyanazine	21725-46-2	0.94	2.31423	0.454139	tipping point
TX004188	2-tert-Butyl-4-ethylphenol	96-70-8	0.24			uncertain
TX008152	3344556677888-Tridecafluorooctan-1-ol	647-42-7	0.9	173.144	294.505	tipping point
TX009028	13-Diphenylguanidine	102-06-7	0.88	3.94683	2.16345	tipping point
TX008972	5-Ethyl-1-aza-37-dioxabicyclo[3.3.0]octane	7747-35-5	1	12.8137	3.75201	tipping point
TX011638	Cyclopamine	4449-51-8	1	1.42286	0.801605	tipping point
TX003443	4-Octylphenol	1806-26-4	0.86	2.16479	0.431543	tipping point
TX006122	Dimethipin	55290-64-7	1	7.75702	1.63006	tipping point
TX003725	Sodium dodecyl sulfate	151-21-3	0.56			uncertain
TX011637	5HPP-33	105624-86-0	0		0	recovered
TX003720	Methyl isothiocyanate	556-61-6	0.82	33.0306	12.6114	tipping point
TX011630	44\'-Sulfonylbis[2-(prop-2-en-1-yl)phenol]	41481-66-7	0.42			uncertain
TX002195	Methyl 2-aminobenzoate	134-20-3	0		0	recovered
TX006194	(2S3S4R5R)-3-amino-5-[6-({5-chloro-2-[(3-methyl-12-oxazol-5-yl)methoxy]benzyl}amino)-9H-purin-9-yl]-4-hydroxy-N-methyltetrahydrofuran-2-carboxamide	NOCAS_47305	0.6			uncertain
TX006195	({4-[(7-hydroxy-23-dihydro-1H-inden-4-yl)oxy]-35-dimethylphenyl}amino)(oxo)acetic acid	290352-28-2	0.98	166.999	90.4956	tipping point
TX008349	Triethanolamine	102-71-6	0.74			uncertain
TX004052	2-Butanone oxime	96-29-7	0		0	recovered
TX004050	16-Diisocyanatohexane	822-06-0	0		0	recovered
TX008476	17beta-Estradiol	50-28-2	0.62			uncertain
TX001432	Thiazopyr	117718-60-2	0.56			uncertain
TX001433	Pyrithiobac-sodium	123343-16-8	0.92	40.1107	10.6275	tipping point
TX001430	Tetraconazole	112281-77-3	1	30.6554	47.5699	tipping point
TX001431	Cyhalofop-butyl	122008-85-9	0		0	recovered
TX001784	p-Cymene	99-87-6	1	58.8656	9.40903	tipping point
TX005751	Isoniazid	54-85-3	0.16	344.804	266.751	recovered
TX004296	Butanoic acid	107-92-6	0		0	recovered
TX005757	Tris(13-dichloro-2-propyl)phosphate	13674-87-8	1	2.9707	1.0042	tipping point
TX003263	2-[2-(2-Ethoxyethoxy)ethoxy]ethanol	112-50-5	0.88	2.13142	0.648806	tipping point
TX000757	Clomazone	81777-89-1	0		0	recovered
TX003085	Styrene oxide	96-09-3	0.5			uncertain
TX010230	Bis(2-ethylhexyl) nonanedioate	103-24-2	0		0	recovered
TX001753	Hexanedinitrile	111-69-3	0.72			uncertain
TX006204	5-methyl-N-{6-[(2-methylpyridin-3-yl)oxy]pyridin-3-yl}-6-(trifluoromethyl)-23-dihydro-1H-indole-1-carboxamide hydrochloride	200940-23-4	0		0	recovered
TX003083	Pyridoxine	65-23-6	0.02	3.63078	0	recovered
TX001619	Methylene bis(thiocyanate)	6317-18-6	0.54			uncertain
TX001617	Fenarimol	60168-88-9	0.02	562.341	0	recovered
TX004339	Dibutyl hexanedioate	105-99-7	0.92	53.9815	13.9238	tipping point
TX000892	Isazofos	42509-80-8	1	16.3864	4.38419	tipping point
TX001611	Disulfoton	298-04-4	1	68.5061	6.11481	tipping point
TX003539	Chlorpyrifos	2921-88-2	0.96	14.3175	3.70413	tipping point
TX005619	Hexaflumuron	86479-06-3	0.02	0.338844	0	recovered
TX001801	1-Methylnaphthalene	90-12-0	0		0	recovered
TX003249	246-Tris(tert-butyl)phenol	732-26-3	0		0	recovered
TX003535	EPTC	759-94-4	1	8.22311	1.6405	tipping point
TX003523	Di(propylene glycol) dibenzoate	27138-31-4	0.7			uncertain
TX006150	sodium {[26-di(propan-2-yl)phenyl]carbamoyl}{[4-(2-hydroxypropan-2-yl)furan-2-yl]sulfonyl}azanide	NOCAS_47255	1	8.68191	1.83475	tipping point
TX003848	Dibutyl decanedioate	109-43-3	0		0	recovered
TX006152	2-(1-benzofuran-4-yl)-N-methyl-N-[(5R7S8S)-7-(pyrrolidin-1-yl)-1-oxaspiro[4.5]dec-8-yl]acetamide	124378-77-4	0.06	69.0433	92.2653	recovered
TX006153	13-dichloro-67891012-hexahydroazepino[21-b]quinazoline hydrochloride (1:1)	149062-75-9	1	45.3225	7.41164	tipping point
TX006154	(2S3S)-3-methyl-2-(3-oxo-12-benzothiazol-2(3H)-yl)pentanoic acid	177785-47-6	1	53.3112	4.09895	tipping point
TX006155	(6S)-6-[2-(4-aminophenyl)ethyl]-3-{[2-tert-butyl-4-(hydroxymethyl)-5-methylphenyl]sulfanyl}-4-hydroxy-6-(propan-2-yl)-56-dihydro-2H-pyran-2-one	207736-05-8	0.32			uncertain
TX000693	Prometon	1610-18-0	0.22			uncertain
TX006157	(3R4S)-3-[4-(4-fluorophenyl)-4-hydroxypiperidin-1-yl]-34-dihydro-2H-chromene-47-diol	171866-31-2	0.1	10.6392	5.17452	recovered
TX006158	N-{[4-(4-fluorophenoxy)phenyl]sulfonyl}-N-[1-(hydroxycarbamoyl)cyclopentyl]-b-alanine	NOCAS_47265	0.02	794.328	0	recovered
TX006159	4-({[4-(4-fluorophenoxy)phenyl]sulfonyl}amino)-N-hydroxytetrahydro-2H-pyran-4-carboxamide	230954-09-3	0.98	6.01273	2.19252	tipping point
TX009210	NNN\'N\'-Tetrakis(2-Hydroxypropyl)ethylenediamine	102-60-3	0		0	recovered
TX000750	Azamethiphos	35575-96-3	0.96	3.74981	1.32072	tipping point
TX003844	2-Mercaptobenzothiazole	149-30-4	0		0	recovered
TX000752	Oxyfluorfen	42874-03-3	1	22.7943	4.21487	tipping point
TX003846	Ethyl heptanoate	106-30-9	1	32.2195	7.55671	tipping point
TX000700	Esfenvalerate	66230-04-4	0.4			uncertain
TX004572	Amiodarone hydrochloride	19774-82-4	0.32			uncertain
TX000679	Isoxaflutole	141112-29-0	0.6			uncertain
TX006784	3a477a-Tetrahydro-47-methanoisobenzofuran-13-dione	826-62-0	0.06	1023.29	1.13687e-13	recovered
TX000999	Monocrotophos	6923-22-4	1	18.6391	3.27242	tipping point
TX000673	Thiacloprid	111988-49-9	1	106.158	77.7147	tipping point
TX000671	Fluroxypyr-meptyl	81406-37-3	0		0	recovered
TX002449	Undecane	1120-21-4	0.04	1.02329	0	recovered
TX000677	Fluoxastrobin	361377-29-9	0.24			uncertain
TX002567	13-Butanediol	107-88-0	0.52			uncertain
TX002591	4-Aminobenzoic acid	150-13-0	0.1	632.275	139.868	recovered
TX000828	Dazomet	533-74-4	0.24			uncertain
TX000860	Methyl hydrogen phthalate	4376-18-5	0.48			uncertain
TX002257	236-Trimethylphenol	2416-94-6	0.14	1.70695	0.18224	recovered
TX000820	Prochloraz	67747-09-5	0.6			uncertain
TX002253	Benzophenone	119-61-9	0		0	recovered
TX006232	ethyl [(7-{[2-(3-chlorophenyl)-2-hydroxyethyl]amino}-5678-tetrahydronaphthalen-2-yl)oxy]acetate hydrochloride	929601-09-2	0		0	recovered
TX001548	Propoxur	114-26-1	0.96	38.8252	7.44464	tipping point
TX009155	Mesotrione	104206-82-8	0		0	recovered
TX009154	Methidathion	950-37-8	0.5			uncertain
TX009157	Etoxazole	153233-91-1	0.28			uncertain
TX009156	Quizalofop-ethyl	76578-14-8	0.48			uncertain
TX000945	Clopyralid	1702-17-6	0		0	recovered
TX002098	2-(Butan-2-yl)phenol	89-72-5	0.72			uncertain
TX009153	Malathion	121-75-5	0.9	8.19923	3.48709	tipping point
TX009152	Cinmethylin	87818-31-3	0.2	1.17801	0.0305597	recovered
TX006305	Pravastatin sodium	81131-70-6	0.66			uncertain
TX007278	5-Amino-2-methylphenol	2835-95-2	0.74			uncertain
TX002096	Heptanoic acid	111-14-8	0.74			uncertain
TX009159	Perfluorooctanoic acid	335-67-1	1	5.12077	1.24237	tipping point
TX009158	Bisphenol A	80-05-7	0.76			uncertain
TX006303	Methotrexate	59-05-2	1	22.9024	1.90464	tipping point
TX002092	12-Dichlorobenzene	95-50-1	0		0	recovered
TX007095	13-Benzenediamine	108-45-2	0		0	recovered
TX000728	Imazapyr	81334-34-1	0.04	0.0645654	0	recovered
TX006939	6-Propyl-2-thiouracil	51-52-5	0		0	recovered
TV000267	Triasulfuron	82097-50-5	1	18.6575	2.7187	tipping point
TV000263	Diquat dibromide	85-00-7	0.02	1	0	recovered
TV000225	Halosulfuron-methyl	100784-20-1	0.14	2.70319	2.32582	recovered
TV000222	Triflusulfuron-methyl	126535-15-7	0		0	recovered
TX009231	Hydroxyurea	127-07-1	0.18	582.2	267.53	recovered
TX006177	Candoxatril	123122-55-4	0.12	9.43197	0.708552	recovered
TX003197	Maltol	118-71-8	0.9	57.4869	47.3042	tipping point
TX009238	6-Methylquinoline	91-62-3	0.32			uncertain
TX006973	2-tert-Butyl-5-methylphenol	88-60-8	0.02	15.1356	0	recovered
TX002691	23-Diaminotoluene	2687-25-4	0.26			uncertain
TX001414	Sethoxydim	74051-80-2	0.02	2.63027	0	recovered
TX006175	N-[(3R)-1-azabicyclo[2.2.2]oct-3-yl]furo[23-c]pyridine-5-carboxamide	478149-53-0	0.6			uncertain
TX005788	4-Amino-124-triazole	584-13-4	0.6			uncertain
TX008764	Glycidol	556-52-5	0.78			uncertain
TX005784	Prednisone	53-03-2	0.2	214.674	126.752	recovered
TX005780	Carbamazepine	298-46-4	0.08	403.845	240.655	recovered
TX006173	(2R)-2-{4-[({[2-(13-benzodioxol-5-yloxy)pyridin-3-yl]carbonyl}amino)methyl]-3-fluorophenoxy}propanoic acid	445295-04-5	0.68			uncertain
TX003107	1H-124-Triazole	288-88-0	0.3			uncertain
TX008337	Diethylstilbestrol	56-53-1	0.74			uncertain
TX002893	2-Aminoanthraquinone	117-79-3	0.52			uncertain
TX010385	Diisobutyl phthalate	84-69-5	1	3.54982	0.798829	tipping point
TX006171	1-[2-(34-dichlorophenoxy)-5-fluorophenyl]-N-methylmethanamine	289716-94-5	0.46			uncertain
TX003067	2-Ethylhexanoic acid	149-57-5	0.24			uncertain
TX002599	4-(2-Methylbutan-2-yl)phenol	80-46-6	0.7			uncertain
TX003065	13-Diisopropylbenzene	99-62-7	0.94	48.7071	7.63827	tipping point
TX007310	Nitrobenzene	98-95-3	0.14	21.2972	5.97549	recovered
TX002381	Sodium xylenesulfonate	1300-72-7	0.02	13.4896	0	recovered
TX002405	N-Vinyl-2-pyrrolidone	88-12-0	0		0	recovered
TX000959	Fenoxycarb	72490-01-8	0		0	recovered
TX009659	Propanol 1(or 2)-(2-methoxymethylethoxy)-	34590-94-8	0		0	recovered
TX006151	Zamifenacin	127308-82-1	0.4			uncertain
TX001384	Ethoxyquin	91-53-2	1	6.86693	0.406302	tipping point
TX003824	Sodium hexyldecyl sulfate	1120-01-0	0		0	recovered
TX001382	Hydroquinone	123-31-9	0.56			uncertain
TX008682	Methyl methanesulfonate	66-27-3	0.18	48.205	65.7964	recovered
TV000128	Primisulfuron-methyl	86209-51-0	1	29.602	3.99688	tipping point
TX008680	Isophorone diisocyanate	4098-71-9	0.9	11.9695	2.4724	tipping point
TX008838	Progesterone	57-83-0	0.16	51.7534	11.7192	recovered
TX008932	2-(Hexyloxy)ethanol	112-25-4	0.04	812.831	0	recovered
TX009097	Pentamidine isethionate	140-64-7	0.08	0.165959	0	recovered
TX003211	Triglycidyl isocyanurate	2451-62-9	0.48			uncertain
TX005272	FD&C yellow 6	2783-94-0	0.94	20.088	4.01533	tipping point
TX002185	2-Anisidine	90-04-0	0.14	2.86074	0.172411	recovered
TX002953	Eugenol	97-53-0	0.1	32.1083	6.4409	recovered
TX001379	2-Methyl-46-dinitrophenol	534-52-1	1	18.9077	3.26341	tipping point
TX010040	Cladribine	4291-63-8	0.88	396.805	445.329	tipping point
TX008991	Diisodecyl hexanedioate	27178-16-1	0.18	2.50791	0.609096	recovered
TX002747	37-Dimethyl-26-octadienal	5392-40-5	1	70.9925	25.5078	tipping point
TX001370	Anthracene	120-12-7	1	38.2622	8.36883	tipping point
TX002119	Isophorone	78-59-1	0.04	430.347	382.484	recovered
TX009151	Triticonazole	131983-72-7	0		0	recovered
TX007192	24-Dinitrotoluene	121-14-2	0.96	5.00641	1.83469	tipping point
TX007998	Chlorpromazine hydrochloride	69-09-0	0.36			uncertain
TX001545	Dibutyl phthalate	84-74-2	0.16	8.37773	3.11281	recovered
TX007196	Azobenzene	103-33-3	0		0	recovered
TX009888	Tridemorph	24602-86-6	1	3.62117	1.48011	tipping point
TX007050	13-Dichloro-2-propanol	96-23-1	0		0	recovered
TX009882	Terbuthylazine	5915-41-3	0.88	246.41	84.1038	tipping point
TX001551	Chlorpropham	101-21-3	0.92	83.5614	29.3191	tipping point
TX001550	Bromoxynil	1689-84-5	0		0	recovered
TX001553	Fluazifop-butyl	69806-50-4	0.88	6.78376	6.75563	tipping point
TX002474	1-Decanol	112-30-1	0.16	4.45242	0.787539	recovered
TX001555	Captafol	6/1/2425	0.32			uncertain
TX001554	Flumiclorac-pentyl	87546-18-7	0.38			uncertain
TX000898	Chloridazon	1698-60-8	0.64			uncertain
TX011616	op\'-DDT	789-02-6	0.54			uncertain
TX000659	Tefluthrin	79538-32-2	0		0	recovered
TX009655	Butyl benzyl phthalate	85-68-7	1	11.2002	0.605901	tipping point
TX002967	Tributyl phosphate	126-73-8	0		0	recovered
TX002472	Bis(2-methoxyethyl) ether	111-96-6	0.98	100.248	25.078	tipping point
TX001717	Nonanoic acid	112-05-0	0		0	recovered
TV000264	Chlorsulfuron	64902-72-3	0.02	295.121	0	recovered
TX009932	Chlorobenzilate	510-15-6	0.38			uncertain
TX005891	Fluridone	59756-60-4	0		0	recovered
TX008594	1-Tetradecanol	112-72-1	0		0	recovered
TX007222	Octrizole	3147-75-9	0.66			uncertain
TX001420	Dicofol	115-32-2	0.42			uncertain
TX006112	Isopropalin	33820-53-0	0.28			uncertain
TX005897	44\'-Methylenebis(2-methylaniline)	838-88-0	0.76			uncertain
TX009294	Methyl dodecanoate	111-82-0	0.84	262.39	114.762	tipping point
TX000708	Norflurazon	27314-13-2	0.82	148.853	74.6133	tipping point
TX002133	Dibenzofuran	132-64-9	0.64			uncertain
TX000955	Phosalone	2310-17-0	0.96	9.2989	3.80085	tipping point
TX001015	1-Hexadecanol	36653-82-4	1	145.606	55.7817	tipping point
TX004536	Ethion	563-12-2	0.66			uncertain
TX004062	N-Nitrosodipropylamine	621-64-7	1	93.2469	13.4817	tipping point
TX006223	2-chloro-N-{(S)-phenyl[(2S)-piperidin-2-yl]methyl}-3-(trifluoromethyl)benzamide	742693-38-5	0.48			uncertain
TX008445	N-Nitrosodiethylamine	55-18-5	0.66			uncertain
TX000864	Iprodione	36734-19-7	0		0	recovered
TX004028	13-Dibromo-55-dimethylhydantoin	77-48-5	0.02	2.69153	0	recovered
TX010342	Perfluoroundecanoic acid	2058-94-8	0.34			uncertain
TX010268	Valproic acid	99-66-1	0.34			uncertain
TX000896	Iodosulfuron-methyl-sodium	144550-36-7	1	49.3613	5.18736	tipping point
TV000261	Ethametsulfuron methyl	97780-06-8	0.96	41.9605	10.0935	tipping point
TX010347	3344556677888-Tridecafluorooctyl methacrylate	2144-53-8	1	28.8677	3.47864	tipping point
TX006990	Cytarabine hydrochloride	69-74-9	0.7			uncertain
TX010262	Nitrofurantoin	67-20-9	0.7			uncertain
TX002528	Diethylene glycol monomethyl ether	111-77-3	1	31.1103	1.50116	tipping point
TX010408	Cotinine	486-56-6	0		0	recovered
TX006148	cis-4-cyano-4-(1-cyclohexyl-3-ethyl-1H-indazol-6-yl)cyclohexanecarboxylic acid	199171-88-5	1	20.6387	2.08392	tipping point
TX003331	Pyrimethamine	58-14-0	1	9.56126	0.461022	tipping point
TX008520	Hexanedioic acid diisononyl ester	33703-08-1	0.92	146.211	86.5989	tipping point
TX002357	pp\'-DDT	50-29-3	0		0	recovered
TX003335	2-Hydroxybutanedioic acid	6915-15-7	0.24			uncertain
TX000904	Pendimethalin	40487-42-1	0.68			uncertain
TX010554	9-Phenanthrol	484-17-3	0.52			uncertain
TX000900	Methamidophos	10265-92-6	0.08	252.045	35.0048	recovered
TX000902	Lactofen	77501-63-4	0.98	45.3886	2.01369	tipping point
TX003503	Glycerol	56-81-5	0.9	351.316	195.094	tipping point
TX010799	Dodecylbenzenesulfonic acid	27176-87-0	0.16	1224.14	974.848	recovered
TX006187	3-({(3R4R)-6-[(5-fluoro-13-benzothiazol-2-yl)methoxy]-4-hydroxy-34-dihydro-2H-chromen-3-yl}methyl)benzoic acid	134002-60-1	0.58			uncertain
TX006186	Zenarestat	112733-06-9	0.12	3.63474	0.800774	recovered
TX006185	(5S8S)-5-(34-dichlorophenyl)-8-(methylamino)-5678-tetrahydronaphthalene-2-sulfonamide	291305-06-1	0.6			uncertain
TX006184	6-[4-(25-difluorophenyl)-13-oxazol-5-yl]-3-(propan-2-yl)[124]triazolo[43-a]pyridine	668981-02-0	0.92	223.574	273.504	tipping point
TX006183	3-{[1-(aminomethyl)cyclohexyl]methyl}-124-oxadiazol-5(4H)-one hydrochloride	NOCAS_47292	0.98	11.0211	6.98581	tipping point
TX006182	N-[(3R)-9-amino-4-oxo-1-phenyl-3467-tetrahydro[14]diazepino[671-hi]indol-3-yl]pyridine-3-carboxamide	NOCAS_47291	0.12	514.736	920.274	recovered
TX006181	3-[(dimethylamino)methyl]-4-[3-methyl-4-(methylsulfanyl)phenoxy]benzenesulfonamide	402910-27-4	0.26			uncertain
TX006180	3-ethyl-5-{5-[(4-ethylpiperazin-1-yl)sulfonyl]-2-propoxyphenyl}-2-(pyridin-2-ylmethyl)-26-dihydro-7H-pyrazolo[43-d]pyrimidin-7-one	215297-27-1	1	25.0297	2.85062	tipping point
TX003964	Sucrose octaacetate	126-14-7	0.94	37.06	7.10538	tipping point
TX001650	26-Diethylaniline	579-66-8	0.68			uncertain
TX001798	Theophylline	58-55-9	0.06	2.42951	0.370559	recovered
TX008824	Triethylene glycol	112-27-6	0		0	recovered
TX009342	33\x9255\x92-Tetrabromobisphenol A	79-94-7	0.18	1.90482	0.53077	recovered
TX003311	Bronopol	52-51-7	0.12	532.611	156.07	recovered
TX004371	Biphenyl	92-52-4	0.8	203.882	185.126	tipping point
TX001582	Chlorethoxyfos	54593-83-8	0		0	recovered
TX006941	D-Mannitol	69-65-8	0.3			uncertain
TX002504	2-(2-Ethoxyethoxy)ethanol	111-90-0	1	17.9855	1.15105	tipping point
TX001416	Diazoxon	962-58-3	0.08	22.362	3.29902	recovered
TX002794	l-Tryptophan	73-22-3	0.3			uncertain
TX001428	Zoxamide	156052-68-5	0		0	recovered
TX010360	3-Phenoxybenzoic acid	3739-38-6	0		0	recovered
TX002798	Di-tert-butyl peroxide	110-05-4	0.14	399.037	283.183	recovered
TX000815	Daminozide	1596-84-5	0.52			uncertain
TX003387	Diallyl phthalate	131-17-9	0.2	3.2635	0.296916	recovered
TX005116	2-Methylaniline	95-53-4	0.02	562.341	0	recovered
TX007242	712-Dimethylbenz(a)anthracene	57-97-6	0.1	1.74886	1.89858	recovered
TX007194	Urethane	51-79-6	0.02	457.088	0	recovered
TX000870	Napropamide	15299-99-7	0.7			uncertain
TX002224	8-Hydroxyquinoline	148-24-3	0		0	recovered
TX000872	Nitrapyrin	1929-82-4	0.24			uncertain
TX006239	(2-{[4-(4-chloro-25-dimethoxyphenyl)-5-(2-cyclohexylethyl)-13-thiazol-2-yl]carbamoyl}-57-dimethyl-1H-indol-1-yl)acetic acid trifluoroacetate	221671-62-1	0.2	2.71853	0.925009	recovered
TX006238	2-{[6-methoxy-11-dioxido-3-oxo-4-(propan-2-yl)-12-benzothiazol-2(3H)-yl]methoxy}-9-[2-(piperidin-1-yl)ethoxy]-4H-pyrido[12-a]pyrimidin-4-one	344930-95-6	0.04	1.94984	0	recovered
TX002221	4-Cumylphenol	599-64-4	0.06	2.10651	0.260718	recovered
TX006235	N-[(S)-(3S)-1-azabicyclo[2.2.2]oct-3-yl(phenyl)methyl]-26-dichloro-3-(trifluoromethyl)benzamide hydrochloride (1:1)	NOCAS_47364	0.02	25.1189	0	recovered
TX006234	Volinanserin	139290-65-6	0.96	30.7771	24.8359	tipping point
TX006237	5-(benzylsulfonyl)-2-{[2-(dimethylamino)ethyl](ethyl)amino}-NN-diethyl-4-(4-phenylpiperidin-1-yl)benzamide	328392-46-7	0.68			uncertain
TX006236	5-fluoro-1-(3-fluorobenzyl)-N-(1H-indol-5-yl)-1H-indole-2-carboxamide	NOCAS_47366	0.46			uncertain
TX006231	4-bromophenyl 14-diazabicyclo[3.2.2]nonane-4-carboxylate	298198-52-4	1	26.0052	17.2928	tipping point
TX006230	Nelivaptan	439687-69-1	0		0	recovered
TX006233	ethyl (2R3S)-3-amino-2-phenyl-23-dihydro-1-benzofuran-2-carboxylate	NOCAS_47362	0.06	26.5047	33.6769	recovered
TX005130	Benzoic acid	65-85-0	0.96	3.63177	1.90481	tipping point
TX008620	tert-Butylbenzene	98-06-6	0		0	recovered
TX007246	4-Chloroaniline	106-47-8	0		0	recovered
TX001588	Benomyl	17804-35-2	0		0	recovered
TX002379	Methyleugenol	93-15-2	0.04	1.97825	0.775982	recovered
TX002081	2-Chloroethanol	107-07-3	0		0	recovered
TX008643	4-Chloro-12-diaminobenzene	95-83-0	0.9	0.372677	0.683018	tipping point
TX009308	Sodium L-ascorbate	134-03-2	0.44			uncertain
TX007155	2-Ethoxyethyl acetate	111-15-9	0.12	5.10733	0.441104	recovered
TX008648	NN\'-Methylenebisacrylamide	110-26-9	0.46			uncertain
TX009264	1-Pentadecanol	629-76-5	0.78			uncertain
TX011589	Fenamiphos	22224-92-6	0.86	169.845	40.9786	tipping point
TX000868	Diethyltoluamide	134-62-3	0.14	13.5096	1.65199	recovered
TX006838	Fluoranthene	206-44-0	1	10.4799	2.29615	tipping point
TX002705	Phosmet	732-11-6	0.24			uncertain
TX000818	Amitraz	33089-61-1	0		0	recovered
TX007565	Butyl benzoate	136-60-7	1	50.0808	19.3461	tipping point
TX000702	Cycloate	1134-23-2	1	42.3797	5.01399	tipping point
TX008361	Cyclophosphamide monohydrate	6055-19-2	1	28.4384	2.20444	tipping point
TV000129	Tribenuron-methyl	101200-48-0	0		0	recovered
TX008367	12-Benzenedicarboxylic acid di-C9-11-branched alkyl esters C10-rich	68515-49-1	1	7.7737	3.58643	tipping point
TX001421	Prodiamine	29091-21-2	0.1	553.091	382.573	recovered
TX006248	sodium 1-{[5-(5-chlorothiophen-2-yl)-12-oxazol-3-yl]methyl}-2-[(1-cyclopropylpiperidin-4-yl)carbamoyl]-1H-benzimidazole-5-carboxylate	NOCAS_47383	0.46			uncertain
TX006249	1-{2-[(5-chloropyridin-2-yl)amino]-2-oxoethyl}-5-(2-methoxyethoxy)-N-[1-(propan-2-yl)piperidin-4-yl]-1H-pyrrolo[23-c]pyridine-2-carboxamide acetate	NOCAS_47385	0.66			uncertain
TX007648	p-Bromodiphenyl ether	101-55-3	0.02	61.6595	0	recovered
TX006525	Penoxsulam	219714-96-2	0.96	35.3403	3.14358	tipping point
TX000971	Mepiquat chloride	24307-26-4	0		0	recovered
TX000890	Methomyl	16752-77-5	0		0	recovered
TX006240	{4-[3-(aminomethyl)phenyl]piperidin-1-yl}{5-[(2-fluorophenyl)ethynyl]furan-2-yl}methanone	725228-45-5	0.82	12.5687	3.99154	tipping point
TX006241	sodium (4-fluoro-2-{[(1S)-1-phenylpropyl]carbamoyl}phenyl)(quinolin-8-ylsulfonyl)azanide	478263-98-8	0.28			uncertain
TX006242	N-[4-(benzylamino)-3-cyanoquinolin-2-yl]-4-methoxybenzamide	NOCAS_47374	0.02	1.12202	0	recovered
TX006243	1-(2-carboxyphenyl)-7-chloro-6-[(2-chloro-46-difluorophenyl)amino]-4-oxo-14-dihydroquinoline-3-carboxylic acid	862243-29-6	0.74			uncertain
TX006244	1-[2-({[(2-chloro-45-difluorophenyl)carbonyl]carbamoyl}amino)-4-fluorophenyl]piperidine-4-carboxylic acid	648917-13-9	0.04	0.912011	0	recovered
TX004449	Aldrin	309-00-2	0.98	1.07492	0.329401	tipping point
TX006246	3-chloro-2-[(3R)-5-chloro-1-(24-dimethoxybenzyl)-3-methyl-2-oxo-23-dihydro-1H-indol-3-yl]-N-ethyl-N-(pyridin-3-ylmethyl)benzamide hydrochloride	NOCAS_47379	0		0	recovered
TX006247	{4-[5-(aminomethyl)-2-fluorophenyl]piperidin-1-yl}(4-bromo-3-methyl-5-propoxythiophen-2-yl)methanone hydrochloride	NOCAS_47381	0.68			uncertain
TX009948	Ammonium perfluorooctanoate	3825-26-1	0.88	12.7508	1.96804	tipping point
TX003383	3-Methylbutyl acetate	123-92-2	0.66			uncertain
TX008582	Reserpine	50-55-5	0.74			uncertain
TX004246	N-[3-(Dimethylamino)propyl]-NN\'N\'-trimethylpropane-13-diamine	3855-32-1	0.42			uncertain
TX000924	Acifluorfen	50594-66-6	0.32			uncertain
TX009869	Phenylmercuric acetate	62-38-4	0.42			uncertain
TX003735	Fenofibrate	49562-28-9	0.48			uncertain
TX008968	15-Naphthalenediamine	2243-62-1	1	2.08103	0.369191	tipping point
TX004030	Sodium erythorbate (1:1)	6381-77-7	0		0	recovered
TX003731	Tetracycline	60-54-8	0		0	recovered
TX011727	Ethylene glycol	107-21-1	0.2	179.276	278.292	recovered
TX011726	Dimethyl sulfate	77-78-1	0.98	110.064	59.5749	tipping point
TX001580	Mevinphos	7786-34-7	0.96	3.16498	0.459253	tipping point
TX011722	Mepanipyrim	110235-47-7	0.96	23.1891	3.721	tipping point
TX011721	Pirinixic acid	50892-23-4	0		0	recovered
TX011720	Methadone hydrochloride	1095-90-5	0.86	51.1099	5.17514	tipping point
TX008906	Potassium perfluorooctanesulfonate	2795-39-3	0.1	0.965407	0.365492	recovered
TX004100	Sorbitan mono-(9Z)-9-octadecenoate	1338-43-8	1	10.3439	1.21113	tipping point
TX001423	Dimethoate	60-51-5	0.94	54.1232	12.1742	tipping point
TX001422	Parathion-methyl	298-00-0	1	37.8757	1.51018	tipping point
TX001425	Cymoxanil	57966-95-7	0		0	recovered
TX001424	Metalaxyl	57837-19-1	0.14	6.37849	0.599077	recovered
TX002777	Picloram	2/1/1918	0.84	145.596	205.765	tipping point
TX005044	25-Dimethyl-25-di-(tert-butylperoxy)hexane	78-63-7	0.02	2.29087	0	recovered
TX006293	Diclofenac sodium	15307-79-6	0.72			uncertain
TX001346	2-tert-Butylphenol	88-18-6	0		0	recovered
TX008562	Nitrofurazone	59-87-0	0.84	21.1832	5.03543	tipping point

## Sheet: Excel Table S3-info
Excel Table S3. The HepG2 system tipping points and critical concentration (Ccr) analysis for all 967 chemicals at 72 h.
Description of fields
column	desc
hchem_id	ToxCast chemical identifier
chem_name	Chemical name
chem_casrn	CAS Number
tip_pt_pcnt	Confidence in the tipping point
C_crit_mn	Mean critical concentration [10-6 Mole]
C_crit_sd	Std Dev. Of critical concentration [10-6 Mole]
traj_analysis	Result of the trajectory analysis with one of three possible values: recovered, tipping point and uncertain
Abbreviations:
CAS	Chemical Abstracts Service
